# Supplementary material for: Genome-wide analysis of the gene families of resistance gene analogues in cotton and their response to Verticillium wilt
Source: BMC Plant Biol. 2015 Jun 19;15:148. doi: 10.1186/s12870-015-0508-3 (PMC4471920; doi:10.1186/s12870-015-0508-3)
Supplement: Additional file 3: Table S9. — DEGs of G. barbadense inoculated with V. dahliae. [file 12870_2015_508_MOESM3_ESM.xlsx]

## Sheet: DEG
Table S9 DEG of G. barbadense inoculated with V. dahliae (The information of gray row were collected from the annotation of G. ranmondii genome, ftp://ftp.jgi-psf.org/pub/compgen/ phytozome/v9.0/Graimondii/, Paterson et al., 2012)
No.	Gene-ID	Star	Stop	Gene	CDS	PEP	Family-ID	Family description	Orthologue(identities≥30%, match rated≥33%)	Orthologue(identities≥70%, match rated≥70%)	Orthologue(identities≥80%, match rated≥80%)	Orthologue(identities≥90%, match rated≥90%)	Cluster	DEG-Total(FDR<0.001, P<0.002)	DEG-Total(FDR<0.001, P<0.001, log2Ratio≥1)	DEG-Total(FDR<0.001, P<0.001, log2Ratio≥2)	log2 Ratio(I2/CK)	Up-Down-Regulation(I2/CK)	P-value	FDR	log2 Ratio(I6/CK)	Up-Down-Regulation(I6/CK)	P-value	FDR	log2 Ratio(I12/CK)	Up-Down-Regulation(I12/CK)	P-value	FDR	log2 Ratio(I24/CK)	Up-Down-Regulation(I24/CK)	P-value	FDR	log2 Ratio(I48/CK)	Up-Down-Regulation(I48/CK)	P-value	FDR	log2 Ratio(I72/CK)	Up-Down-Regulation(I72/CK)	P-value	FDR	Pfam	Panther	KOG	Homo-Arabidopsis	Interpro	KO_name	KEGG_First_class	KEGG_Second_class	KEGG_Third_class
C0000001	Gorai.001G000100.1	6158	6456	299	258	85											-0.239866	Down	0.69	0.73	0.273258	Up	0.634	0.681	-0.460683	Down	0.476	0.546	0.529443	Up	0.331872	0.382132	0.295087	Up	0.606	0.642	-0.25946	Down	0.682038	0.718277	PF08704	PTHR12133		AT5G14600.1	S-adenosyl-L-methionine-dependent methyltransferases superfamily protein	K07442	Unclassified	Genetic Information Processing	Translation proteins
C0000002	Gorai.001G000200.1	6987	7491	505	333	110								Y			0.141503	Up	0.558	0.612	0.277558	Up	0.241	0.293	0.0977189	Up	0.69	0.734	0.900759	Up	2.17732e-05	3.51759e-05	0.752559	Up	0.000577	0.000832	0.396917	Up	0.0894198	0.1145				AT2G45330.1	RNA 2\'-phosphotransferase, Tpt1 / KptA family		NA	NA	NA
C0000003	Gorai.001G000300.1	7492	12104	587	318	105											-0.00999888	Down	0.97	0.975	-0.241315	Down	0.471	0.537	0.360347	Up	0.235	0.292	0.0819836	Up	0.798232	0.822556	0.62851	Up	0.0301	0.039	0.236235	Up	0.448734	0.504859	PF01885			AT2G45330.1	RNA 2\'-phosphotransferase, Tpt1 / KptA family	K10669	Unclassified	Genetic Information Processing	Translation proteins
C0000004	Gorai.001G000400.1	14423	25926	1404	951	316								Y			-0.0417318	Down	0.795	0.83	0.126416	Up	0.428	0.491	-0.0738422	Down	0.654	0.7	0.792477	Up	2.30908e-08	4.14597e-08	0.996242	Up	4.32e-13	8.04e-13	0.698994	Up	1.54783e-06	2.65102e-06	PF02485			AT4G31350.1	Core-2/I-branching beta-1,6-N-acetylglucosaminyltransferase family protein		NA	NA	NA
C0000005	Gorai.001G000500.1	28834	31015	939	465	154								Y			0.372403	Up	0.000448	0.000744	0.160535	Up	0.149	0.188	0.0434383	Up	0.703	0.744	0.0161815	Up	0.887758	0.90652	0.137969	Up	0.218	0.256	-0.126139	Down	0.28459	0.333112	PF01900	PTHR10993	KOG4639	AT1G04635.1	ribonuclease P family protein / Rpp14 family protein	K03537	Genetic Information Processing// Genetic Information Processing// Genetic Information Processing	Translation// Translation// Translation	RNA transport // Ribosome biogenesis in eukaryotes // Ribosome Biogenesis
C0000006	Gorai.001G000600.1	45684	46926	675	675	224											0.885664	Up	0.686	0.729	0.95133	Up	0.651	0.695	-0.276365	Down	0.484	0.55	0.94448	Up	0.654134	0.690965	-0.0268414	Down	0.986	0.989	-0.276365	Down	0.50124	0.54855	PF00170,PF07716	PTHR22952		AT5G24800.1	basic leucine zipper 9	K04371	Metabolism// Genetic Information Processing// Environmental Information Processing// Environmental Information Processing// Environmental Information Processing// Environmental Information Processing// Environmental Information Processing// Environmental	Enzyme Families// Replication and Repair// Signal Transduction// Signal Transduction// Signal Transduction// Signal Transduction// Signal Transduction// Signal Transduction// Cell Motility// Cell Growth and Death// Cell Communication// Cell Communication	Protein kinases // Chromosome // MAPK signaling pathway // MAPK signaling pathway - fly // ErbB signaling pathway // TGF-beta signaling pathway // VEGF signaling pathway // mTOR signaling pathway // Regulation of actin cytoskeleton // Oocyte meiosis // F
C0000007	Gorai.001G000700.1	53087	58470	378	201	66								Y	Y	Y	0.885664	Up	0.0808	0.109	0.688295	Up	0.194	0.241	0.892954	Up	0.0803	0.108	1.35952	Up	0.00372108	0.00534403	2.22109	Up	3.46e-08	5.78e-08	0.119052	Up	0.84003	0.861884
C0000008	Gorai.001G000800.1	74056	77102	1784	705	234								Y	Y	Y	-2.87459	Down	0	0	-1.84835	Down	0	0	-3.22904	Down	0	0	-5.16798	Down	0	0	-5.16762	Down	0	0	-3.22215	Down	0	0	PF04752	PTHR12192	KOG3182	AT4G31290.1	ChaC-like family protein	K07232	Unclassified	Cellular Processes and Signaling	Inorganic ion transport and metabolism
C0000009	Gorai.001G000900.1	78527	87060	1738	885	294								Y			-0.573445	Down	1.03e-34	3.42e-34	-0.168937	Down	0.000125	0.000206	-0.486264	Down	1.48e-25	4.4e-25	-0.167402	Down	0.000140535	0.000219221	0.343515	Up	2.07e-17	4.14e-17	0.162716	Up	0.000105348	0.000167611	PF00069,PF07714	PTHR11295	KOG0594	AT3G48750.1	cell division control 2	K02087	Metabolism// Genetic Information Processing// Cellular Processes// Cellular Processes// Cellular Processes// Cellular Processes// Organismal Systems	Enzyme Families// Replication and Repair// Cell Growth and Death// Cell Growth and Death// Cell Growth and Death// Cell Communication// Endocrine System	Protein kinases // DNA replication proteins // Cell cycle // Oocyte meiosis // p53 signaling pathway // Gap junction // Progesterone-mediated oocyte maturation
C0000010	Gorai.001G001000.1	117111	119367	1974	1320	439								Y	Y		0.0667771	Up	0.675	0.722	0.846533	Up	1.39e-09	2.76e-09	0.505224	Up	0.00066	0.00109	1.055	Up	4.71054e-15	9.92668e-15	1.73923	Up	1.39e-47	3.91e-47	1.1519	Up	6.49656e-18	1.46049e-17	PF01795	PTHR11265	KOG2782	AT5G10910.1	mraW methylase family protein	K03438	Unclassified	Cellular Processes and Signaling	Membrane and intracellular structural molecules
C0000011	Gorai.001G001100.1	119736	128655	2591	1953	650								Y			0.107542	Up	0.00377	0.00585	0.555888	Up	1.15e-57	4.29e-57	0.314578	Up	3.8e-18	9.93e-18	0.497699	Up	8.6944e-46	2.67664e-45	0.915401	Up	6.14e-172	3.38e-171	0.65869	Up	1.02756e-81	4.31207e-81	PF05185	PTHR10738	KOG0822	AT4G31120.1	SHK1 binding protein 1	K02516	Genetic Information Processing// Genetic Information Processing// Genetic Information Processing// Cellular Processes	Transcription// Translation// Replication and Repair// Cell Growth and Death	Spliceosome // RNA transport // Chromosome // Cell cycle - yeast
C0000012	Gorai.001G001200.1	134802	141246	2440	1248	415								Y			-0.0768635	Down	7.14e-06	1.3e-05	-0.307493	Down	2.57e-65	1.02e-64	-0.249874	Down	1.54e-44	5.79e-44	-0.00626743	Down	0.713622	0.746351	0.0923742	Up	4.43e-08	7.39e-08	0.215953	Up	1.16343e-38	3.4496e-38	PF07714,PF00069	PTHR23257	KOG0192	AT4G31170.1	Protein kinase superfamily protein	K04418	Metabolism// Environmental Information Processing	Enzyme Families// Signal Transduction	Protein kinases // MAPK signaling pathway
C0000013	Gorai.001G001300.1	144481	148713	2275	1632	543								Y			0.440605	Up	7.67e-123	4.77e-122	0.823308	Up	0	0	0.435824	Up	1.78e-117	1.08e-116	0.525388	Up	1.27384e-175	7.54578e-175	0.627044	Up	9.15e-256	6.44e-255	0.562594	Up	7.47268e-200	5.32134e-199	PF00152	PTHR22594	KOG0556	AT4G31180.1	Class II aminoacyl-tRNA and biotin synthetases superfamily protein	K01876	Metabolism// Genetic Information Processing	Amino Acid Metabolism// Translation	Amino acid related enzymes // Aminoacyl-tRNA biosynthesis
C0000014	Gorai.001G001400.1	149473	151398	1869	936	311								Y	Y		1.04092	Up	1.15e-113	6.85e-113	1.43396	Up	4.12e-240	3.16e-239	1.25419	Up	5.16e-173	3.94e-172	1.51453	Up	1.14326e-275	8.85582e-275	1.50655	Up	7.47e-270	5.45e-269	1.52756	Up	5.53128e-277	4.8891e-276	PF07800			AT4G31410.1	Protein of unknown function (DUF1644)		NA	NA	NA
C0000015	Gorai.001G001500.1	151504	153870	1636	1179	392								Y			0.155954	Up	2.17e-06	4.05e-06	-0.130842	Down	0.000182	0.000298	-0.0362065	Down	0.293	0.354	0.11733	Up	0.00045448	0.000689513	0.157287	Up	2.47e-06	3.91e-06	0.0871572	Up	0.0103054	0.014581	PF12171	PTHR13182	KOG2785	AT4G31420.1	Zinc finger protein 622	K14816	Genetic Information Processing	Translation	Ribosome Biogenesis
C0000016	Gorai.001G001600.1	154829	161194	2414	1779	592								Y			0.285576	Up	2.75e-36	9.33e-36	0.431218	Up	9.48e-83	4.19e-82	0.415479	Up	1.79e-76	8.65e-76	0.488116	Up	9.03734e-108	4.09212e-107	0.53771	Up	2.22e-131	1.04e-130	0.579844	Up	3.6068e-153	2.16803e-152				AT4G31430.1			NA	NA	NA
C0000017	Gorai.001G001700.1	161378	162266	621	549	182											-0.574447	Down	0.461	0.522	-0.574447	Down	0.483	0.541	-0.574447	Down	0.484	0.546	-0.574447	Down	0.480946	0.530781	-0.574447	Down	0.491	0.534	-0.574447	Down	0.50124	0.545341	PF01398	PTHR10410		AT1G71230.1	COP9-signalosome 5B	K09613	Metabolism// Genetic Information Processing	Enzyme Families// Folding, Sorting and Degradation	Peptidases // Ubiquitin system
C0000018	Gorai.001G001800.1	166392	168271	1622	996	331								Y	Y	Y	-3.06429	Down	6.73e-17	1.7e-16	-2.99863	Down	3.97e-16	9.2e-16	-3.28511	Down	1.92e-17	4.97e-17	-3.00548	Down	3.3097e-16	7.12969e-16	0.250268	Up	0.237	0.277	-2.40582	Down	9.96678e-13	2.02135e-12	PF00141			AT4G30170.1	Peroxidase family protein	K00430	Metabolism// Metabolism// Metabolism	Energy Metabolism// Amino Acid Metabolism// Biosynthesis of Other Secondary Metabolites	Methane metabolism // Phenylalanine metabolism // Phenylpropanoid biosynthesis
C0000019	Gorai.001G001900.1	170140	172032	1893	1251	416								Y			-0.401912	Down	0.0158	0.0232	0.428039	Up	0.0034	0.00516	-0.0456453	Down	0.773	0.807	0.511955	Up	0.00037325	0.000569271	0.920047	Up	8.26e-12	1.5e-11	0.871709	Up	1.64762e-10	3.17436e-10		PTHR21277		AT2G24530.1			NA	NA	NA
C0000020	Gorai.001G002000.1	172408	176594	2575	1659	552								Y	Y		-0.456029	Down	0	0	-1.1221	Down	0	0	-0.693121	Down	0	0	-1.03665	Down	0	0	-1.03514	Down	0	0	-1.10877	Down	0	0	PF00097	PTHR22764		AT5G10650.1	RING/U-box superfamily protein	K11982	Genetic Information Processing	Folding, Sorting and Degradation	Ubiquitin system
C0000021	Gorai.001G002100.1	183676	186032	1933	1704	567								Y	Y		1.35327	Up	1.04e-11	2.32e-11	1.26421	Up	5.71e-10	1.15e-09	1.04182	Up	9.05e-07	1.74e-06	0.353871	Up	0.138636	0.170664	0.365476	Up	0.127	0.154	0.588537	Up	0.010936	0.0154422							NA	NA	NA
C0000022	Gorai.001G002200.1	190590	192301	1511	1008	335								Y			0.514521	Up	0	0	0.718062	Up	0	0	0.450084	Up	0	0	-0.069934	Down	5.35818e-20	1.23262e-19	-0.113367	Down	1.17e-48	3.33e-48	-0.0744748	Down	5.20338e-22	1.24935e-21	PF10533,PF03106			AT4G31550.1	WRKY DNA-binding protein 11	K13425	Genetic Information Processing// Organismal Systems	Transcription// Environmental Adaptation	Transcription factors // Plant-pathogen interaction
C0000023	Gorai.001G002300.1	201977	212824	9038	8355	2784								Y			-0.0874902	Down	7.93e-06	1.44e-05	-0.400245	Down	1.02e-81	4.46e-81	-0.231961	Down	3.42e-30	1.09e-29	-0.6522	Down	1.33316e-196	8.44367e-196	-0.745148	Down	2.17e-245	1.49e-244	-0.81763	Down	1.63279e-284	1.46836e-283			KOG4674	AT4G31570.1			NA	NA	NA
C0000024	Gorai.001G002400.1	213117	216188	1315	660	219								Y			-0.418952	Down	2.86e-31	9.08e-31	-0.4314	Down	3.35e-32	9.82e-32	-0.585551	Down	6.73e-55	2.79e-54	-0.218274	Down	5.36244e-10	1.00869e-09	-0.0292736	Down	0.392	0.438	0.189877	Up	9.6818e-09	1.77741e-08	PF05903	PTHR12378	KOG0324	AT4G17486.1	PPPDE putative thiol peptidase family protein		NA	NA	NA
C0000025	Gorai.001G002500.1	217091	218461	1371	1371	456								Y	Y		1.23475	Up	7.03e-187	5.62e-186	0.751199	Up	9.44e-59	3.56e-58	0.795542	Up	1.36e-66	6.16e-66	0.0582116	Up	0.266068	0.311021	-0.305541	Down	4.82e-08	8.03e-08	0.971164	Up	8.09374e-103	3.86655e-102	PF07714,PF00069	PTHR23258	KOG1187	AT5G20050.1	Protein kinase superfamily protein	K13416	Metabolism// Environmental Information Processing// Organismal Systems	Enzyme Families// Signal Transduction// Environmental Adaptation	Protein kinases // Plant hormone signal transduction // Plant-pathogen interaction
C0000026	Gorai.001G002600.1	221412	224591	1892	1557	518								Y	Y	Y	-0.674294	Down	0.000337	0.000563	1.78581	Up	9.52e-47	3.24e-46	2.43834	Up	3.94e-107	2.29e-106	3.16939	Up	1.31657e-233	9.20854e-233	2.82172	Up	9.6e-163	5.1e-162	2.46576	Up	3.36878e-109	1.66143e-108	PF00067	PTHR19383	KOG0157	AT2G26710.1	Cytochrome P450 superfamily protein	K10717	Metabolism	Metabolism of Terpenoids and Polyketides	Zeatin biosynthesis
C0000027	Gorai.001G002700.1	236810	241494	3129	2631	876								Y	Y	Y	-0.983294	Down	0	0	-1.25109	Down	0	0	-1.34656	Down	0	0	-3.23068	Down	0	0	-2.89154	Down	0	0	-2.24807	Down	0	0	PF00520,PF07885,PF00027,PF00023,PF11834	PTHR10217	KOG0498	AT2G26650.1	K+ transporter 1	K04909	Environmental Information Processing	Signaling Molecules and Interaction	Ion channels
C0000028	Gorai.001G002800.1	246436	249363	1758	1326	441								Y			0.567179	Up	5.88e-43	2.15e-42	0.845045	Up	2.88e-100	1.39e-99	0.893084	Up	1.7e-113	1.01e-112	0.775067	Up	7.5478e-83	3.02489e-82	0.862857	Up	2.13e-104	8.83e-104	0.55791	Up	4.8989e-40	1.47504e-39	PF00249			AT2G03500.1	Homeodomain-like superfamily protein	K14491	Environmental Information Processing	Signal Transduction	Plant hormone signal transduction
C0000029	Gorai.001G002900.1	252484	256074	3057	3057	1018											-2.11434	Down	0.184	0.232	1.41076	Up	0.0887	0.116	0.539317	Up	0.585	0.638	-0.470557	Down	0.684896	0.719461	-0.441879	Down	0.706	0.734	-0.996425	Down	0.45516	0.510527	PF11145			AT1G52780.1	Protein of unknown function (DUF2921)		NA	NA	NA
C0000030	Gorai.001G003000.1	259481	262423	2943	2943	980											-1.11434	Down	0.391	0.456	-2.04867	Down	0.203	0.252	-0.0456453	Down	0.961	0.974	1.52944	Up	0.058851	0.0763965	-1.02684	Down	0.438	0.486	-0.411463	Down	0.729274	0.760589	PF11145			AT1G52780.1	Protein of unknown function (DUF2921)		NA	NA	NA
C0000031	Gorai.001G003100.1	264426	271839	4194	4056	1351											0.885664	Up	0.686	0.729	-0.0486704	Down	0.975	0.98	2.31073	Up	0.484	0.551	2.31073	Up	0.480946	0.535237	2.31073	Up	0.491	0.538	0.00357467	Up	0.998142	1	PF00005,PF01061,PF08370	PTHR19241	KOG0065	AT3G30842.1	pleiotropic drug resistance 10	K08712	Environmental Information Processing// Environmental Information Processing	Membrane Transport// Membrane Transport	Transporters // ABC transporters
C0000032	Gorai.001G003200.1	273321	276669	2367	1878	625	R-V	Leucine-rich repeat protein kinase family protein	Orth21	Orth16				Y			0.339881	Up	4.96e-07	9.5e-07	0.719361	Up	2.48e-29	7.04e-29	0.550969	Up	6.21e-17	1.59e-16	0.113378	Up	0.11014	0.138411	0.847796	Up	1.49e-41	3.99e-41	0.524966	Up	3.58856e-15	7.65354e-15	PF08263,PF00560,PF04689,PF00069,PF07714	PTHR23258	KOG1187	AT2G26730.1	Leucine-rich repeat protein kinase family protein	K00924	Unclassified	Cellular Processes and Signaling	Signal transduction mechanisms
C0000033	Gorai.001G003300.1	287408	291013	1593	1263	420								Y	Y	Y	-0.171063	Down	4.55e-05	7.98e-05	-1.66997	Down	3.66e-203	2.55e-202	-1.30152	Down	1.78e-140	1.2e-139	-2.07965	Down	4.32418e-274	3.33238e-273	-1.46357	Down	2.15e-166	1.16e-165	-2.11091	Down	1.44953e-272	1.26284e-271	PF12590,PF01643			AT1G08510.1	fatty acyl-ACP thioesterases B	K10781	Metabolism// Metabolism	Lipid Metabolism// Lipid Metabolism	Fatty acid biosynthesis // Lipid biosynthesis proteins
C0000034	Gorai.001G003400.1	304110	304679	496	243	80															1.70163	Up	0.517	0.573	1.70465	Up	0.516	0.576					2.72346	Up	0.257	0.297
C0000035	Gorai.001G003500.1	329611	332727	2044	963	320								Y			0.612346	Up	7.87e-70	3.65e-69	0.698507	Up	4.07e-91	1.88e-90	0.554009	Up	3.18e-55	1.32e-54	0.471912	Up	1.36576e-39	3.97067e-39	0.363161	Up	4.25e-23	9.27e-23	0.187252	Up	8.41646e-07	1.4539e-06				AT2G25670.1			NA	NA	NA
C0000036	Gorai.001G003600.1	335360	339094	2311	2025	674								Y	Y		0.362103	Up	0.112	0.147	0.412661	Up	0.0702	0.0933	0.131232	Up	0.584	0.638	0.550201	Up	0.0132916	0.0183651	1.50126	Up	1.97e-15	3.83e-15	1.16184	Up	8.0514e-09	1.48235e-08	PF06075			AT4G13370.1	Plant protein of unknown function (DUF936)		NA	NA	NA
C0000037	Gorai.001G003700.1	347397	353650	2036	1359	452								Y			-0.609333	Down	1.42e-15	3.48e-15	-0.365498	Down	8.01e-07	1.45e-06	-0.543045	Down	1.18e-12	2.74e-12	0.285696	Up	1.56148e-05	2.53998e-05	0.558689	Up	1.2e-18	2.45e-18	0.553481	Up	3.87526e-18	8.7495e-18	PF00378	PTHR11941	KOG1684	AT4G13360.1	ATP-dependent caseinolytic (Clp) protease/crotonase family protein	K01692	Metabolism// Metabolism// Metabolism// Metabolism// Metabolism// Metabolism// Metabolism// Metabolism// Metabolism// Metabolism// Metabolism// Metabolism	Carbohydrate Metabolism// Carbohydrate Metabolism// Lipid Metabolism// Amino Acid Metabolism// Amino Acid Metabolism// Amino Acid Metabolism// Metabolism of Other Amino Acids// Metabolism of Terpenoids and Polyketides// Metabolism of Terpenoids and Polyk	Propanoate metabolism // Butanoate metabolism // Fatty acid metabolism // Valine, leucine and isoleucine degradation // Lysine degradation // Tryptophan metabolism // beta-Alanine metabolism // Limonene and pinene degradation // Geraniol degradation // B
C0000038	Gorai.001G003800.1	356125	358380	1186	402	133								Y			0.525196	Up	0.000515	0.000851	-0.453927	Down	0.012	0.0175	-0.0854463	Down	0.614	0.664	0.352138	Up	0.0251276	0.033867	0.380817	Up	0.0154	0.0203	-0.401682	Down	0.0264252	0.036	PF00403	PTHR22814	KOG1603	AT3G24450.1	Heavy metal transport/detoxification superfamily protein	K07213	Organismal Systems	Digestive System	Mineral absorption
C0000039	Gorai.001G003900.1	363072	366943	1768	1230	409								Y	Y	Y	-2.20866	Down	2.16e-21	5.92e-21	-1.79786	Down	2.92e-16	6.78e-16	-2.06402	Down	3.13e-19	8.36e-19	-2.4051	Down	5.1369e-23	1.23338e-22	-1.6027	Down	6.22e-14	1.18e-13	-1.87394	Down	8.809e-17	1.93988e-16	PF03348	PTHR10383	KOG2592	AT3G24460.1	Serinc-domain containing serine and sphingolipid biosynthesis protein		NA	NA	NA
C0000040	Gorai.001G004000.1	381054	384067	2980	2073	690								Y	Y	Y	-1.29302	Down	0	0	-2.29997	Down	0	0	-1.84967	Down	0	0	-3.06913	Down	0	0	-2.99508	Down	0	0	-2.43717	Down	0	0	PF08263	PTHR23258	KOG0487	AT4G18670.1	Leucine-rich repeat (LRR) family protein	K13420	Metabolism// Organismal Systems	Enzyme Families// Environmental Adaptation	Protein kinases // Plant-pathogen interaction
C0000041	Gorai.001G004100.1	401330	408579	1773	1773	590																																			PF00916,PF01740	PTHR11814	KOG0236	AT5G19600.1	sulfate transporter 3;5	K14453	NA	NA	NA
C0000042	Gorai.001G004200.1	411988	414793	1672	1053	350								Y			-0.243336	Down	9e-19	2.35e-18	-0.253983	Down	8.05e-20	1.99e-19	-0.378462	Down	2.9e-40	1.04e-39	-0.287391	Down	1.02089e-24	2.51079e-24	-0.187173	Down	1.31e-11	2.37e-11	-0.0586985	Down	0.0308962	0.0418881	PF10545		KOG4282	AT3G24490.1	Alcohol dehydrogenase transcription factor Myb/SANT-like family protein		NA	NA	NA
C0000043	Gorai.001G004300.1	416136	422107	1755	1515	504								Y	Y	Y	2.04916	Up	0	0	2.88888	Up	0	0	2.71478	Up	0	0	3.18079	Up	0	0	2.72518	Up	0	0	2.83903	Up	0	0	PF00171	PTHR11699	KOG2450	AT3G24503.1	aldehyde dehydrogenase 2C4	K12355	Metabolism	Biosynthesis of Other Secondary Metabolites	Phenylpropanoid biosynthesis
C0000044	Gorai.001G004400.1	425568	431301	1633	1548	515								Y	Y		-1.15873	Down	5.19e-08	1.03e-07	0.469178	Up	0.00395	0.00597	0.433523	Up	0.00816	0.0124	1.24881	Up	1.46872e-18	3.29991e-18	1.48719	Up	1.61e-27	3.72e-27	0.559093	Up	0.00053921	0.000827293	PF00171	PTHR11699	KOG2450	AT3G24503.1	aldehyde dehydrogenase 2C4	K12355	Metabolism	Biosynthesis of Other Secondary Metabolites	Phenylpropanoid biosynthesis
C0000045	Gorai.001G004500.1	435472	439303	2100	1605	534								Y			0.609699	Up	3.35e-96	1.82e-95	0.366462	Up	1.63e-32	4.81e-32	0.276283	Up	1.26e-18	3.34e-18	0.288481	Up	2.6544e-20	6.13279e-20	0.453353	Up	6.22e-50	1.79e-49	0.382848	Up	6.0163e-35	1.71306e-34	PF07899			AT3G22440.1	FRIGIDA-like protein		NA	NA	NA
C0000046	Gorai.001G004600.1	440694	441247	554	339	112								Y	Y		1.63369	Up	1.84e-11	4.08e-11	0.572818	Up	0.0527	0.0715	1.32716	Up	2.99e-07	5.86e-07	1.0514	Up	0.000107616	0.000168815	1.94514	Up	6.71e-17	1.33e-16	0.9661	Up	0.000508376	0.000781684				AT2G25735.1			NA	NA	NA
C0000047	Gorai.001G004700.1	444251	445023	773	222	73											-0.280345	Down	0.365	0.429	-0.112801	Down	0.711	0.749	-0.925351	Down	0.0087	0.0132	-1.11965	Down	0.00210572	0.00307689	-0.965441	Down	0.00678	0.00921	-1.27206	Down	0.000783876	0.00119189				AT1G67910.1			NA	NA	NA
C0000048	Gorai.001G004800.1	445234	449508	1302	645	214								Y	Y	Y	1.44307	Up	2.59e-44	9.62e-44	1.74694	Up	8.45e-70	3.44e-69	1.60299	Up	3.28e-56	1.38e-55	2.04044	Up	9.3485e-105	4.18318e-104	1.86358	Up	6.48e-82	2.36e-81	1.7587	Up	5.2447e-70	2.03727e-69	PF03168			AT4G13270.1	Late embryogenesis abundant (LEA) hydroxyproline-rich glycoprotein family		NA	NA	NA
C0000049	Gorai.001G004900.1	461842	462535	694	252	83								Y	Y	Y	1.2926	Up	2.6e-112	1.53e-111	1.90344	Up	2.64e-292	2.27e-291	2.04562	Up	0	0	3.0064	Up	0	0	2.72236	Up	0	0	2.25043	Up	0	0				AT3G13227.1	serine-rich protein-related		NA	NA	NA
C0000050	Gorai.001G005000.1	464650	469360	1167	603	200								Y	Y	Y	2.29949	Up	2.24e-96	1.22e-95	2.46348	Up	6.5e-115	3.35e-114	2.23304	Up	2.05e-87	1.07e-86	2.93355	Up	8.2398e-192	5.14898e-191	2.80792	Up	4.87e-167	2.63e-166	2.46036	Up	5.2882e-113	2.65192e-112	PF00025,PF00071,PF08477,PF04670,PF00009	PTHR11708	KOG0092	AT5G45130.1	RAB homolog 1	K07976	Environmental Information Processing	Signaling Molecules and Interaction	GTP-binding proteins
C0000051	Gorai.001G005100.1	470218	471401	803	471	156											-1.6993	Down	0.327	0.388	-1.63363	Down	0.354	0.415	-0.0456453	Down	0.965	0.976	-2.38049	Down	0.115654	0.144256	-0.0268414	Down	0.98	0.987	-0.581388	Down	0.689824	0.723415				AT3G29300.1			NA	NA	NA
C0000052	Gorai.001G005200.1	472323	476849	2688	2130	709								Y	Y	Y	2.11557	Up	0	0	2.63187	Up	0	0	2.73894	Up	0	0	2.68605	Up	0	0	2.54489	Up	0	0	2.22408	Up	0	0	PF03398	PTHR12161		AT4G32350.1	Regulator of Vps4 activity in the MVB pathway protein	K03453	Unclassified	Cellular Processes and Signaling	Other ion-coupled transporters
C0000053	Gorai.001G005300.1	484140	485229	1090	570	189								Y	Y	Y	1.18575	Up	1.48e-21	4.06e-21	1.59084	Up	4.03e-42	1.32e-41	1.23053	Up	5.3e-23	1.51e-22	1.73385	Up	2.98184e-52	9.70676e-52	3.52722	Up	0	0	2.40972	Up	1.90844e-123	1.00483e-122				AT3G24535.1			NA	NA	NA
C0000054	Gorai.001G005400.1	494258	495907	1650	945	314								Y	Y	Y	4.0054	Up	4.87e-48	1.88e-47	5.07744	Up	3.07e-113	1.57e-112	4.23119	Up	3.05e-57	1.29e-56	3.75183	Up	3.67564e-38	1.05261e-37	4.00743	Up	3.05e-47	8.59e-47	2.77887	Up	2.23246e-15	4.78372e-15	PF04844			AT5G19650.1	ovate family protein 8		NA	NA	NA
C0000055	Gorai.001G005500.1	502847	507155	1881	1383	460								Y			-0.387449	Down	5.24e-06	9.63e-06	0.230632	Up	0.00288	0.00439	0.0831159	Up	0.296	0.357	0.500234	Up	1.20774e-11	2.36892e-11	0.43259	Up	8.03e-09	1.36e-08	0.76184	Up	9.90694e-27	2.55462e-26				AT5G19540.1			NA	NA	NA
C0000056	Gorai.001G005600.1	508019	511854	2246	1437	478								Y	Y	Y	-1.5702	Down	0	0	-2.17513	Down	0	0	-1.51398	Down	0	0	-2.64625	Down	0	0	-2.67902	Down	0	0	-1.76163	Down	0	0	PF00023,PF00004	PTHR18958	KOG4412	AT3G24530.1	AAA-type ATPase family protein / ankyrin repeat family protein	K06413	Unclassified	Cellular Processes and Signaling	Sporulation
C0000057	Gorai.001G005700.1	520474	523900	2563	2133	710								Y			-0.569153	Down	3.41e-125	2.15e-124	0.189817	Up	3.9e-19	9.53e-19	-0.19058	Down	4.39e-17	1.12e-16	-0.147431	Down	5.39678e-11	1.04067e-10	-0.655891	Down	7.79e-156	4.04e-155	-0.531791	Down	2.20306e-106	1.07169e-105	PF00069,PF07714	PTHR23258	KOG1187	AT2G18470.1	roline-rich extensin-like receptor kinase 4	K13430	Metabolism// Organismal Systems	Enzyme Families// Environmental Adaptation	Protein kinases // Plant-pathogen interaction
C0000058	Gorai.001G005800.1	527413	532869	1320	786	261								Y			0.574209	Up	7.37e-142	5.01e-141	0.640432	Up	2.33e-176	1.5e-175	0.405197	Up	2.97e-66	1.34e-65	0.193697	Up	2.0608e-15	4.37665e-15	-0.0802001	Down	0.00181	0.00254	0.00627004	Up	0.805454	0.830251	PF04367			AT2G20120.1	Protein of unknown function (DUF502)		NA	NA	NA
C0000059	Gorai.001G005900.1	535253	539314	2902	2217	738								Y	Y	Y	1.36314	Up	4.65e-12	1.04e-11	1.54367	Up	1.15e-15	2.64e-15	1.27184	Up	3.17e-10	6.85e-10	1.74866	Up	4.78828e-21	1.119e-20	2.48607	Up	4.03e-52	1.18e-51	1.58854	Up	1.62404e-16	3.55781e-16				AT5G42710.1			NA	NA	NA
C0000060	Gorai.001G006000.1	544696	549420	2535	1554	517								Y	Y		-1.11434	Down	0.0918	0.122	-0.534097	Down	0.377	0.439	0.0538904	Up	0.925	0.944	0.385053	Up	0.456844	0.512736	1.68937	Up	3.71e-05	5.63e-05	1.15042	Up	0.0110841	0.0156457	PF03759			AT3G24620.1	RHO guanyl-nucleotide exchange factor 8		NA	NA	NA
C0000061	Gorai.001G006100.1	549651	552665	2524	2295	764								Y	Y		-0.436264	Down	0.0384	0.054	0.909509	Up	7.6e-08	1.43e-07	1.00166	Up	1.81e-09	3.82e-09	1.60092	Up	1.20555e-26	3.0375e-26	1.82497	Up	1.7e-36	4.34e-36	1.72812	Up	1.32675e-31	3.6353e-31	PF01535,PF11977	PTHR10483		AT2G32230.1	proteinaceous RNase P 1		NA	NA	NA
C0000062	Gorai.001G006200.1	554200	560979	2724	1908	635								Y			0.436939	Up	7.74e-20	2.07e-19	0.31454	Up	2.03e-10	4.13e-10	0.294987	Up	2.84e-09	5.95e-09	0.29494	Up	2.69314e-09	4.96702e-09	0.670788	Up	7.8e-47	2.19e-46	0.613297	Up	2.45146e-38	7.24504e-38	PF00004	PTHR23077	KOG0730	AT2G03670.1	cell division cycle 48B	K13525	Genetic Information Processing	Folding, Sorting and Degradation	Protein processing in endoplasmic reticulum
C0000063	Gorai.001G006300.1	562805	564763	817	315	104								Y	Y	Y	-0.699298	Down	0.194	0.243	0.910688	Up	0.0274	0.0384	-0.21557	Down	0.666	0.71	0.818949	Up	0.0508052	0.0664759	2.05116	Up	1.26e-09	2.18e-09	1.15558	Up	0.00368114	0.00537735				AT1G55205.1			NA	NA	NA
C0000064	Gorai.001G006400.1	570417	581879	2609	2166	721								Y	Y	Y	-0.682246	Down	1e-17	2.57e-17	-1.81421	Down	8.67e-77	3.69e-76	-1.45408	Down	3.11e-56	1.3e-55	-2.65318	Down	6.92128e-123	3.36947e-122	-3.64653	Down	7.57e-165	4.05e-164	-3.80559	Down	3.12526e-168	1.99434e-167	PF00378,PF02737,PF00725	PTHR23309	KOG1683	AT4G29010.1	Enoyl-CoA hydratase/isomerase family	K10527	Metabolism	Lipid Metabolism	alpha-Linolenic acid metabolism
C0000065	Gorai.001G006500.1	581544	590216	2379	1953	650								Y	Y		-0.688658	Down	7.66e-17	1.93e-16	-0.949264	Down	1.9e-27	5.27e-27	-0.664	Down	1.58e-15	3.91e-15	-1.23519	Down	2.55116e-41	7.54379e-41	-0.867092	Down	1.31e-23	2.88e-23	-0.857687	Down	5.91836e-23	1.44083e-22	PF03638	PTHR12446	KOG1171	AT4G29000.1	Tesmin/TSO1-like CXC domain-containing protein		NA	NA	NA
C0000066	Gorai.001G006600.1	593026	596558	1814	1428	475								Y			0.0939764	Up	0.0013	0.00209	-0.191357	Down	6.87e-10	1.38e-09	-0.19853	Down	1.67e-10	3.64e-10	-0.172506	Down	2.32166e-08	4.1679e-08	0.0410517	Up	0.17	0.203	-0.0976625	Down	0.00152085	0.00227299	PF00069,PF07714	PTHR11295	KOG0594	AT4G28980.1	CDK-activating kinase 1AT	K08817	Metabolism	Enzyme Families	Protein kinases
C0000067	Gorai.001G006700.1	597704	602251	1234	1050	349								Y	Y	Y	1.97833	Up	0	0	1.85697	Up	0	0	2.87035	Up	0	0	3.00933	Up	0	0	2.56281	Up	0	0	2.18923	Up	0	0	PF01048	PTHR21234		AT4G28940.1	Phosphorylase superfamily protein	K01243	Metabolism	Amino Acid Metabolism	Cysteine and methionine metabolism
C0000068	Gorai.001G006800.1	605828	608267	663	210	69								Y	Y		0.703461	Up	1.39e-07	2.73e-07	0.528118	Up	0.000146	0.000241	0.950274	Up	2.01e-13	4.73e-13	1.33796	Up	1.53218e-28	3.95437e-28	1.39734	Up	2.4e-31	5.79e-31	1.1396	Up	1.56259e-19	3.60929e-19
C0000069	Gorai.001G006900.1	609010	609330	321	321	107											-2.11434	Down	0.184	0.232	0.758685	Up	0.421	0.485	0.76171	Up	0.419	0.487	-1.05552	Down	0.422172	0.476155	-0.0268414	Down	0.977	0.986	0.325503	Up	0.75086	0.779927	PF00562	PTHR20856		ATCG00190.1	RNA polymerase subunit beta	K03043	Metabolism// Metabolism// Genetic Information Processing// Genetic Information Processing// Genetic Information Processing	Nucleotide Metabolism// Nucleotide Metabolism// Transcription// Transcription// Replication and Repair	Purine metabolism // Pyrimidine metabolism // RNA polymerase // Transcription machinery // DNA repair and recombination proteins
C0000070	Gorai.001G007000.1	609979	616085	2302	1161	386								Y			-0.36977	Down	2.69e-41	9.67e-41	-0.422684	Down	2.51e-51	8.91e-51	-0.11309	Down	2.13e-05	3.84e-05	0.114059	Up	7.9771e-06	1.31416e-05	0.875265	Up	0	0	0.328327	Up	7.7404e-40	2.32515e-39				AT4G29100.1	basic helix-loop-helix (bHLH) DNA-binding superfamily protein		NA	NA	NA
C0000071	Gorai.001G007100.1	634210	638452	1885	1464	487								Y			0.251929	Up	7.41e-05	0.000129	-0.0807316	Down	0.235	0.288	-0.0345901	Down	0.608	0.659	0.102021	Up	0.121432	0.151157	0.218915	Up	0.000736	0.00106	0.245314	Up	0.000156068	0.000246436	PF07992	PTHR11938	KOG1800	AT4G32360.1	Pyridine nucleotide-disulphide oxidoreductase family protein	K00528	Unclassified	Metabolism	Energy metabolism
C0000072	Gorai.001G007200.1	639924	642974	1096	621	206								Y			0.231772	Up	0.0427	0.0596	-0.0234918	Down	0.845	0.87	-0.000635535	Down	0.995	0.996	0.191338	Up	0.0996814	0.125908	0.232802	Up	0.0446	0.0568	0.389103	Up	0.000596828	0.000913627	PF03871,PF01191	PTHR10535	KOG3218	AT3G22320.1	Eukaryotic rpb5 RNA polymerase subunit family protein	K03013	Metabolism// Metabolism// Genetic Information Processing// Genetic Information Processing// Genetic Information Processing// Organismal Systems// Human Diseases	Nucleotide Metabolism// Nucleotide Metabolism// Transcription// Transcription// Replication and Repair// Immune System// Neurodegenerative Diseases	Purine metabolism // Pyrimidine metabolism // RNA polymerase // Transcription machinery // DNA repair and recombination proteins // Cytosolic DNA-sensing pathway // Huntington's disease
C0000073	Gorai.001G007300.1	655379	657281	711	564	187											0.427374	Up	0.00396	0.00615	-0.202704	Down	0.224	0.276	-0.0733016	Down	0.653	0.699	-0.199429	Down	0.231034	0.275961	-0.121169	Down	0.463	0.512	-0.255812	Down	0.132688	0.164726				AT4G28840.1			NA	NA	NA
C0000074	Gorai.001G007400.1	668673	673606	2197	1200	399								Y			0.504672	Up	2.8e-24	8.05e-24	0.0726359	Up	0.179	0.224	0.425245	Up	6.34e-17	1.62e-16	0.35397	Up	5.8337e-12	1.15222e-11	0.370689	Up	6.2e-13	1.15e-12	0.176309	Up	0.000992352	0.00149801	PF00069,PF07714	PTHR11909	KOG1163	AT4G28880.1	casein kinase I-like 3	K00924	Unclassified	Cellular Processes and Signaling	Signal transduction mechanisms
C0000075	Gorai.001G007500.1	673872	677735	1448	966	321								Y			0.169878	Up	0.000109	0.000188	0.0961048	Up	0.0325	0.0453	-0.136745	Down	0.00348	0.00546	-0.205807	Down	1.34629e-05	2.19665e-05	0.236683	Up	7.64e-08	1.27e-07	-0.0104717	Down	0.820682	0.843961	PF02390,PF08242,PF08241,PF06859	PTHR12315	KOG2899	AT5G51130.1	S-adenosyl-L-methionine-dependent methyltransferases superfamily protein	K15190	Genetic Information Processing	Transcription	Transcription machinery
C0000076	Gorai.001G007600.1	690670	698737	3680	3300	1099								Y			0.1226	Up	4.73e-05	8.3e-05	0.243624	Up	3.18e-16	7.38e-16	0.473491	Up	3.37e-61	1.47e-60	0.560039	Up	1.17408e-87	4.82146e-87	0.492295	Up	4.91e-66	1.61e-65	0.431346	Up	1.30574e-49	4.32501e-49	PF00481,PF00027,PF00069,PF07714	PTHR13832	KOG0614	AT2G20050.1	protein serine/threonine phosphatases;protein kinases;catalytics;cAMP-dependent protein kinase regulators;ATP binding;protein serine/threonine phosphatases	K04345	Metabolism// Environmental Information Processing// Environmental Information Processing// Environmental Information Processing// Environmental Information Processing// Cellular Processes// Cellular Processes// Cellular Processes// Cellular Processes// Or	Enzyme Families// Signal Transduction// Signal Transduction// Signal Transduction// Signal Transduction// Cell Growth and Death// Cell Growth and Death// Cell Growth and Death// Cell Communication// Immune System// Endocrine System// Endocrine System// E	Protein kinases // MAPK signaling pathway // Wnt signaling pathway // Hedgehog signaling pathway // Calcium signaling pathway // Meiosis - yeast // Oocyte meiosis // Apoptosis // Gap junction // Chemokine signaling pathway // Insulin signaling pathway //
C0000077	Gorai.001G007700.1	706850	707977	1128	1128	375								Y	Y	Y	3.86659	Up	0	0	4.27555	Up	0	0	3.82275	Up	0	0	4.79611	Up	0	0	4.3138	Up	0	0	3.43517	Up	0	0	PF00097	PTHR22764		AT2G20030.1	RING/U-box superfamily protein	K13201	Genetic Information Processing	Transcription	Spliceosome
C0000078	Gorai.001G007800.1	711843	717555	1533	1533	510											-0.0213685	Down	0.281	0.339	1.0443	Up	0.068	0.0905	-0.952678	Down	0.516	0.572	-0.962553	Down	0.519424	0.564263	0.0661256	Up	0.257	0.296					PF07690,PF00083	PTHR11600	KOG0254	AT1G77210.1	sugar transporter 14	K08139	Environmental Information Processing// Cellular Processes	Membrane Transport// Cell Growth and Death	Transporters // Meiosis - yeast
C0000079	Gorai.001G007900.1	719327	722037	2493	1926	641								Y			-0.415287	Down	7.48e-24	2.14e-23	-0.577591	Down	2.63e-41	8.51e-41	-0.596982	Down	1.11e-43	4.13e-43	-0.772601	Down	4.54924e-68	1.66254e-67	-0.579737	Down	2.96e-41	7.89e-41	-0.550881	Down	2.24838e-37	6.58075e-37	PF03016	PTHR11062	KOG1021	AT5G19670.1	Exostosin family protein	K02367	Metabolism// Metabolism	Glycan Biosynthesis and Metabolism// Glycan Biosynthesis and Metabolism	Glycosyltransferases // Glycosaminoglycan biosynthesis - heparan sulfate
C0000080	Gorai.001G008000.1	723287	727130	1954	1713	570								Y	Y		0.83295	Up	2.05e-23	5.8e-23	1.11083	Up	2.09e-43	6.92e-43	0.726944	Up	2.78e-17	7.15e-17	1.63046	Up	2.6209e-109	1.19456e-108	1.50367	Up	1.31e-88	4.99e-88	1.66232	Up	6.2015e-113	3.10767e-112	PF02450			AT2G44970.1	alpha/beta-Hydrolases superfamily protein	K14775	Genetic Information Processing	Translation	Ribosome Biogenesis
C0000081	Gorai.001G008100.1	737177	738968	1792	735	244								Y	Y		0.685422	Up	2.76e-19	7.28e-19	-0.0835652	Down	0.342	0.403	-0.121881	Down	0.169	0.216	-1.56555	Down	2.73552e-43	8.24182e-43	-1.26256	Down	2.23e-31	5.38e-31	-0.612213	Down	3.25962e-10	6.23427e-10	PF00847			AT5G11590.1	Integrase-type DNA-binding superfamily protein	K09286	Genetic Information Processing	Transcription	Transcription factors
C0000082	Gorai.001G008200.1	758518	763635	2931	2931	976								Y	Y	Y	4.87273	Up	3.22e-53	1.3e-52	3.16634	Up	1.03e-12	2.22e-12	2.00498	Up	0.000276	0.000468	0.722088	Up	0.301948	0.350171	-0.512268	Down	0.558	0.595	0.00357467	Up	0.996108	1	PF05664			AT2G20010.2	Protein of unknown function (DUF810)		NA	NA	NA
C0000083	Gorai.001G008300.1	780731	782666	1060	381	126											-3.28426	Down	0.00808	0.0122	-3.2186	Down	0.01	0.0146	-3.21557	Down	0.0101	0.0152	-4.27139	Down	0.00160827	0.00236661	-4.27139	Down	0.00178	0.0025	-4.27139	Down	0.00197746	0.00293765				AT1G55540.2	Nuclear pore complex protein	K14317	Genetic Information Processing	Translation	RNA transport
C0000084	Gorai.001G008400.1	784950	787262	1580	1419	472																											-0.822391	Down	0.509	0.552					PF00270,PF00271	PTHR10967	KOG0332	AT3G53110.1	P-loop containing nucleoside triphosphate hydrolases superfamily protein	K01529	Unclassified	Metabolism	Others
C0000085	Gorai.001G008500.1	790086	791961	1876	1407	468								Y			0.41268	Up	0.0129	0.0191	0.642125	Up	6.7e-05	0.000112	0.375061	Up	0.0263	0.0378	0.0218846	Up	0.903978	0.921614	0.621099	Up	0.000128	0.000191	0.424281	Up	0.0118715	0.0166978	PF01535	PTHR10483		AT1G77170.1	Tetratricopeptide repeat (TPR)-like superfamily protein	K03798	Metabolism// Genetic Information Processing	Enzyme Families// Folding, Sorting and Degradation	Peptidases // Chaperones and folding catalysts
C0000086	Gorai.001G008600.1	791962	792754	793	507	168								Y	Y	Y	0.537741	Up	0.282	0.34	-3.85603	Down	0.000408	0.000654	-1.26804	Down	0.0668	0.0913	0.30705	Up	0.559146	0.601839	3.63341	Up	1.03e-36	2.63e-36	1.24061	Up	0.00537254	0.00776418	PF10604			AT2G25770.1	Polyketide cyclase/dehydrase and lipid transport superfamily protein		NA	NA	NA
C0000087	Gorai.001G008700.1	807139	808187	1049	648	215								Y	Y	Y	-0.891943	Down	0.0226	0.0327	1.30497	Up	1.42e-06	2.56e-06	1.39914	Up	1.49e-07	2.95e-07	2.86202	Up	2.8078e-44	8.53617e-44	2.88538	Up	4.86e-45	1.34e-44	2.72847	Up	4.82104e-38	1.42044e-37				AT1G52140.1			NA	NA	NA
C0000088	Gorai.001G008800.1	813745	826725	3497	3360	1119								Y	Y		-0.462018	Down	1.19e-39	4.19e-39	-1.48568	Down	3.29e-270	2.71e-269	-0.930488	Down	3.38e-129	2.18e-128	-1.27439	Down	9.0582e-215	6.04707e-214	-0.803423	Down	2.28e-100	9.24e-100	-1.26363	Down	3.76368e-207	2.74225e-206	PF05183	PTHR23079	KOG0988	AT2G19910.1	RNA-dependent RNA polymerase family protein	K11699	Genetic Information Processing	Replication and Repair	Chromosome
C0000089	Gorai.001G008900.1	830140	834503	2258	1776	591								Y	Y	Y	-1.85813	Down	0	0	-2.59659	Down	0	0	-2.0333	Down	0	0	-1.34544	Down	0	0	-0.375629	Down	1.72e-60	5.4e-60	-0.892227	Down	4.29734e-275	3.77814e-274	PF00390,PF03949	PTHR23406	KOG1257	AT1G79750.1	NADP-malic enzyme 4	K00029	Metabolism// Metabolism	Carbohydrate Metabolism// Energy Metabolism	Pyruvate metabolism // Carbon fixation in photosynthetic organisms
C0000090	Gorai.001G009000.1	835418	838264	2376	2376	791											-1.11434	Down	0.283	0.34	-1.04867	Down	0.317	0.375	-1.63061	Down	0.165	0.211	-2.64048	Down	0.0622908	0.0806168	-1.04575	Down	0.0146	0.0194	-1.04575	Down	0.015761	0.0219269	PF00999		KOG1650	AT3G44900.1	cation/H+ exchanger 4	K03455	Unclassified	Cellular Processes and Signaling	Other ion-coupled transporters
C0000091	Gorai.001G009100.1	843584	846130	883	747	248								Y	Y	Y	-0.114336	Down	0.819	0.851	-2.04867	Down	0.00572	0.00853	-2.04565	Down	0.0058	0.00892	-4.13014	Down	1.09671e-05	1.79562e-05	-4.13014	Down	1.3e-05	2.01e-05	-2.99643	Down	0.000742466	0.00113052	PF00300	PTHR23029	KOG4754	AT1G58280.1	Phosphoglycerate mutase family protein		NA	NA	NA
C0000092	Gorai.001G009200.1	867204	868912	1709	1512	503								Y			0.54151	Up	0.00048	0.000796	-0.758221	Down	0.00011	0.000182	0.184142	Up	0.27	0.328	0.35692	Up	0.0271906	0.0365422	0.00396464	Up	0.982	0.99	-0.269876	Down	0.13787	0.170835	PF01554	PTHR11206	KOG1347	AT4G29140.1	MATE efflux family protein	K03327	Unclassified	Cellular Processes and Signaling	Other ion-coupled transporters
C0000093	Gorai.001G009300.1	893556	895584	1797	1248	415								Y	Y		1.47675	Up	1.16e-263	1.15e-262	0.387335	Up	8.19e-14	1.81e-13	0.890126	Up	4.3e-78	2.11e-77	0.0489175	Up	0.373352	0.425897	-0.313463	Down	9.54e-08	1.58e-07	-0.74827	Down	7.36614e-32	2.0249e-31	PF00612	PTHR13140:SF37		AT3G16490.1	IQ-domain 26		NA	NA	NA
C0000094	Gorai.001G009400.1	901649	905369	1505	1137	378								Y	Y	Y	-3.31597	Down	1.33e-64	5.94e-64	-2.29212	Down	9.72e-43	3.2e-42	0.292323	Up	0.00648	0.00992	1.80709	Up	1.80889e-106	8.15331e-106	2.15696	Up	5.25e-169	2.86e-168	1.43255	Up	1.3567e-58	4.84354e-58	PF01095			AT5G19730.1	Pectin lyase-like superfamily protein	K01051	Metabolism// Metabolism	Carbohydrate Metabolism// Carbohydrate Metabolism	Pentose and glucuronate interconversions // Starch and sucrose metabolism
C0000095	Gorai.001G009500.1	910302	910968	667	231	76								Y	Y		0.858795	Up	2.03e-137	1.35e-136	0.757048	Up	1.36e-101	6.61e-101	0.878847	Up	7.33e-142	4.98e-141	1.2068	Up	3.69942e-298	3.01763e-297	1.34106	Up	0	0	1.14056	Up	4.85374e-256	4.0589e-255							NA	NA	NA
C0000096	Gorai.001G009600.1	911417	912172	674	414	137								Y	Y	Y	2.53227	Up	9.01e-37	3.07e-36	2.8164	Up	5.77e-49	2.01e-48	4.24679	Up	5.59e-184	4.4e-183	6.12912	Up	0	0	7.31301	Up	0	0	6.03542	Up	0	0				AT5G56550.1	oxidative stress 3		NA	NA	NA
C0000097	Gorai.001G009700.1	914217	916448	1176	1050	349								Y	Y	Y	2.50037	Up	8.04e-08	1.59e-07	3.16078	Up	2.8e-14	6.23e-14	4.12428	Up	9.83e-33	3.22e-32	6.54067	Up	2.98372e-211	1.97586e-210	7.28377	Up	0	0	6.66357	Up	2.05398e-228	1.59499e-227	PF00069,PF07714	PTHR22986	KOG0581	AT5G56580.1	MAP kinase kinase 6	K04368	Metabolism// Environmental Information Processing// Environmental Information Processing// Environmental Information Processing// Environmental Information Processing// Cellular Processes// Cellular Processes// Cellular Processes// Cellular Processes// Or	Enzyme Families// Signal Transduction// Signal Transduction// Signal Transduction// Signal Transduction// Cell Motility// Cell Growth and Death// Cell Communication// Cell Communication// Immune System// Immune System// Immune System// Immune System// Im	Protein kinases // MAPK signaling pathway // MAPK signaling pathway - fly // ErbB signaling pathway // VEGF signaling pathway // Regulation of actin cytoskeleton // Oocyte meiosis // Focal adhesion // Gap junction // Toll-like receptor signaling pathway
C0000098	Gorai.001G009800.1	923874	927819	1830	1464	487								Y	Y	Y	-1.60333	Down	1.84e-302	1.99e-301	-2.38697	Down	0	0	-2.06673	Down	0	0	-2.78039	Down	0	0	-2.44576	Down	0	0	-3.1894	Down	0	0	PF06219			AT4G29310.1	Protein of unknown function (DUF1005)		NA	NA	NA
C0000099	Gorai.001G009900.1	950270	951891	1458	1179	392								Y	Y		1.36967	Up	3.45e-144	2.36e-143	0.623398	Up	3.94e-24	1.04e-23	0.326624	Up	4.62e-07	8.98e-07	1.03262	Up	1.07593e-72	4.0444e-72	1.82766	Up	1.26e-291	9.69e-291	0.157064	Up	0.0195339	0.0269568	PF00642	PTHR14493	KOG1595	AT4G29190.1	Zinc finger C-x8-C-x5-C-x3-H type family protein	K15172	Genetic Information Processing	Transcription	Transcription machinery
C0000100	Gorai.001G010000.1	959975	961727	1062	765	254								Y	Y	Y	3.77319	Up	6.43e-16	1.59e-15	4.43676	Up	6.7e-27	1.85e-26	4.71989	Up	1.32e-33	4.39e-33	4.79248	Up	1.23606e-35	3.46209e-35	3.55812	Up	4.42e-13	8.23e-13	3.0392	Up	2.34704e-08	4.26059e-08	PF00249	PTHR10641		AT5G65790.1	myb domain protein 68	K09422	Genetic Information Processing	Transcription	Transcription factors
C0000101	Gorai.001G010100.1	967284	969596	2313	1680	559								Y	Y		0.927224	Up	1.82e-42	6.63e-42	0.96494	Up	1.49e-45	5.02e-45	0.727778	Up	1.18e-24	3.45e-24	0.789435	Up	2.1862e-29	5.71262e-29	1.1296	Up	7.26e-65	2.35e-64	0.909401	Up	2.61246e-39	7.79815e-39	PF08032,PF00588	PTHR12029	KOG0838	AT2G19870.1	tRNA/rRNA methyltransferase (SpoU) family protein	K03218	Genetic Information Processing	Translation	Ribosome Biogenesis
C0000102	Gorai.001G010200.1	985698	989252	982	678	225								Y	Y		-0.772615	Down	6.85e-10	1.45e-09	-1.37277	Down	1.61e-22	4.16e-22	-1.02414	Down	1.07e-14	2.6e-14	-1.26497	Down	4.39098e-20	1.0116e-19	0.635439	Up	1.92e-10	3.39e-10	0.235221	Up	0.0286462	0.038923	PF03962		KOG3433	AT4G29170.1	Mnd1 family protein		NA	NA	NA
C0000103	Gorai.001G010300.1	989770	993547	1149	657	218								Y			0.25371	Up	2.15e-22	5.98e-22	0.0966723	Up	0.000355	0.000571	0.00933615	Up	0.734	0.772	0.0573684	Up	0.0350704	0.0466159	0.013682	Up	0.62	0.654	-0.0329102	Down	0.238628	0.285368	PF03357	PTHR22761	KOG1656	AT2G19830.1	SNF7 family protein	K12194	Cellular Processes	Transport and Catabolism	Endocytosis
C0000104	Gorai.001G010400.1	995470	995935	466	270	89								Y	Y		1.45598	Up	9.61e-08	1.9e-07	0.3332	Up	0.321	0.38	0.6104	Up	0.0563	0.0779	-1.39947	Down	0.00200496	0.00293387	-1.26388	Down	0.00452	0.00621	-1.71889	Down	0.000400184	0.000618959							NA	NA	NA
C0000105	Gorai.001G010500.1	996606	1000762	3352	2919	972								Y	Y		1.02782	Up	0	0	0.159674	Up	5.75e-14	1.27e-13	0.591713	Up	1.68e-197	1.37e-196	-0.68323	Down	1.44139e-170	8.37339e-170	-0.829161	Down	1.5e-235	1e-234	-0.0850131	Down	0.000144339	0.000228291	PF03398	PTHR12161	KOG2027	AT2G19710.1	Regulator of Vps4 activity in the MVB pathway protein	K08735	Genetic Information Processing// Genetic Information Processing// Human Diseases// Human Diseases	Replication and Repair// Replication and Repair// Cancers// Cancers	Mismatch repair // DNA repair and recombination proteins // Pathways in cancer // Colorectal cancer
C0000106	Gorai.001G010600.1	1003311	1006201	723	375	124								Y			0.581467	Up	3.71e-77	1.81e-76	0.634604	Up	2.44e-91	1.13e-90	0.320979	Up	2.81e-22	7.94e-22	0.223475	Up	2.80444e-11	5.44977e-11	0.407837	Up	9.37e-36	2.37e-35	0.190027	Up	2.5129e-08	4.55833e-08	PF04718			AT4G29480.1	Mitochondrial ATP synthase subunit G protein	K02140	Metabolism	Energy Metabolism	Oxidative phosphorylation
C0000107	Gorai.001G010700.1	1017685	1019555	1332	1332	443															0.24706	Up	0.263	0.316	-0.749915	Down	0.516	0.571	2.41014	Up	0.00236316	0.00344143	1.26889	Up	0.0655	0.082	-0.700695	Down	0.498762	0.54935	PF00155	PTHR11751	KOG0256	AT4G26200.1	1-amino-cyclopropane-1-carboxylate synthase 7	K01762	Metabolism// Metabolism	Amino Acid Metabolism// Amino Acid Metabolism	Cysteine and methionine metabolism // Amino acid related enzymes
C0000108	Gorai.001G010800.1	1031419	1034487	1412	906	301								Y	Y	Y	1.74978	Up	0	0	2.05182	Up	0	0	1.7771	Up	0	0	1.70934	Up	0	0	1.43061	Up	0	0	1.35041	Up	0	0				AT4G29520.1			NA	NA	NA
C0000109	Gorai.001G010900.1	1036080	1039446	2011	1578	525								Y			0.52461	Up	1.99e-44	7.41e-44	0.359221	Up	3.28e-20	8.16e-20	0.157201	Up	0.0001	0.000175	0.125017	Up	0.00205924	0.0030105	0.586555	Up	9.24e-55	2.77e-54	0.316007	Up	1.556e-15	3.34706e-15				AT5G11780.1			NA	NA	NA
C0000110	Gorai.001G011000.1	1044796	1049053	1692	1044	347								Y			0.304091	Up	3.95e-17	9.99e-17	-0.335917	Down	1.77e-16	4.12e-16	0.0191657	Up	0.618	0.668	-0.180292	Down	5.44888e-06	9.03203e-06	0.0582861	Up	0.128	0.154	-0.419139	Down	1.05919e-23	2.60945e-23	PF03096,PF00561	PTHR11034	KOG2931	AT5G56750.1	N-MYC downregulated-like 1	K14727	Metabolism	Xenobiotics Biodegradation and Metabolism	Benzoate degradation
C0000111	Gorai.001G011100.1	1052654	1054693	1287	915	304								Y	Y	Y	4.18815	Up	0	0	4.25561	Up	0	0	5.05891	Up	0	0	5.81084	Up	0	0	6.21226	Up	0	0	4.36937	Up	0	0	PF03171	PTHR10209	KOG0143	AT2G19590.1	ACC oxidase 1	K05933	Metabolism	Amino Acid Metabolism	Cysteine and methionine metabolism
C0000112	Gorai.001G011200.1	1059315	1062452	1131	801	266								Y	Y		-1.71299	Down	1.87e-293	1.98e-292	0.109341	Up	0.00161	0.00249	0.00784193	Up	0.824	0.853	0.345497	Up	2.61672e-25	6.48491e-25	0.611749	Up	5.21e-82	1.9e-81	0.242384	Up	1.30231e-12	2.63486e-12	PF00335		KOG3882	AT2G19580.1	tetraspanin2		NA	NA	NA
C0000113	Gorai.001G011300.1	1064499	1068501	1851	1425	474								Y			0.288424	Up	1.46e-23	4.15e-23	0.598592	Up	3.8e-104	1.87e-103	0.289309	Up	3.23e-23	9.27e-23	0.415342	Up	3.47058e-48	1.09038e-47	0.764087	Up	5.06e-177	2.84e-176	0.519502	Up	1.37198e-75	5.54741e-75	PF12265,PF00400	PTHR22850	KOG0302	AT2G19540.1	Transducin family protein / WD-40 repeat family protein	K14848	Genetic Information Processing	Translation	Ribosome Biogenesis
C0000114	Gorai.001G011400.1	1069876	1074832	1311	942	313											0.613585	Up	0.0565	0.0776	0.706217	Up	0.0269	0.0378	0.598211	Up	0.0661	0.0904	0.370745	Up	0.27368	0.319412	0.258561	Up	0.456	0.505	0.251502	Up	0.470228	0.525978				AT5G56850.1			NA	NA	NA
C0000115	Gorai.001G011500.1	1075014	1076612	963	459	152								Y			-0.286623	Down	0.000163	0.000278	-0.458681	Down	7.12e-09	1.39e-08	-0.382283	Down	1.03e-06	1.98e-06	-0.279802	Down	0.000266272	0.000409651	0.244353	Up	0.000525	0.000759	-0.0660595	Down	0.376798	0.429698				AT1G55160.1			NA	NA	NA
C0000116	Gorai.001G011600.1	1094704	1099309	2638	2217	738								Y	Y	Y	0.566339	Up	7.13e-128	4.55e-127	0.709561	Up	2.47e-205	1.73e-204	1.39661	Up	0	0	2.95871	Up	0	0	2.78997	Up	0	0	2.76678	Up	0	0	PF01301,PF02449	PTHR23421	KOG0496	AT4G26140.1	beta-galactosidase 12	K12309	Metabolism// Metabolism// Metabolism// Metabolism// Metabolism// Cellular Processes	Carbohydrate Metabolism// Lipid Metabolism// Glycan Biosynthesis and Metabolism// Glycan Biosynthesis and Metabolism// Glycan Biosynthesis and Metabolism// Transport and Catabolism	Galactose metabolism // Sphingolipid metabolism // Glycosaminoglycan degradation // Glycosphingolipid biosynthesis - ganglio series // Other glycan degradation // Lysosome
C0000117	Gorai.001G011700.1	1099310	1102972	2532	2094	697								Y			0.588532	Up	7.55e-08	1.5e-07	-0.378518	Down	0.00375	0.00566	-0.110254	Down	0.376	0.443	-0.0346109	Down	0.777484	0.803474	0.482457	Up	1.96e-05	3e-05	-0.255254	Down	0.0479678	0.0635753				AT3G60310.1			NA	NA	NA
C0000118	Gorai.001G011800.1	1108923	1110728	1806	1530	509								Y	Y	Y	-2.51288	Down	6.21e-10	1.31e-09	-3.32169	Down	2e-12	4.28e-12	-0.694173	Down	0.0212	0.0308	0.063779	Up	0.81071	0.834197	0.115178	Up	0.662	0.693	-0.299817	Down	0.291082	0.339607	PF01593	PTHR10742	KOG0685	AT4G29720.1	polyamine oxidase 5	K00308	Cellular Processes	Transport and Catabolism	Peroxisome
C0000119	Gorai.001G011900.1	1120359	1120919	561	561	186								Y	Y	Y	-0.114336	Down	0.941	0.954	1.53629	Up	0.396	0.46	-0.543252	Down	0.484	0.553	1.94448	Up	0.237312	0.281487	5.29509	Up	2.83e-11	5.09e-11	3.91047	Up	0.00026956	0.00042082				AT5G56880.1			NA	NA	NA
C0000120	Gorai.001G012000.1	1133509	1140195	4544	3822	1273								Y	Y	Y	1.47088	Up	0	0	2.21316	Up	0	0	2.5819	Up	0	0	2.07213	Up	0	0	2.12651	Up	0	0	1.49993	Up	0	0	PF00069,PF07714	PTHR23258	KOG1187	AT5G56890.1	Protein kinase superfamily protein	K13430	Metabolism// Organismal Systems	Enzyme Families// Environmental Adaptation	Protein kinases // Plant-pathogen interaction
C0000121	Gorai.001G012100.1	1151606	1153762	2157	780	259								Y			-0.273878	Down	2.65e-23	7.5e-23	-0.426535	Down	2.67e-50	9.38e-50	-0.704635	Down	7.82e-122	4.87e-121	-0.0369776	Down	0.166184	0.2026	0.00149354	Up	0.955	0.968	-0.1249	Down	5.15392e-06	8.65375e-06				AT5G56980.1			NA	NA	NA
C0000122	Gorai.001G012200.1	1160026	1163025	923	639	212								Y			0.795543	Up	2.79e-112	1.65e-111	0.904535	Up	4.21e-147	2.46e-146	0.490082	Up	9.17e-39	3.23e-38	0.350339	Up	8.8903e-20	2.03838e-19	0.537511	Up	9.73e-47	2.72e-46	0.416101	Up	2.51732e-27	6.54833e-27	PF01253	PTHR12789	KOG3239	AT5G11900.1	Translation initiation factor SUI1 family protein		NA	NA	NA
C0000123	Gorai.001G012300.1	1181014	1184707	1625	1575	524								Y	Y	Y	0.27423	Up	0.291	0.349	0.977325	Up	2.41e-05	4.12e-05	2.49942	Up	3.2e-45	1.21e-44	4.00075	Up	4.59382e-195	2.89733e-194	4.02627	Up	3.53e-198	2.13e-197	3.24458	Up	1.85245e-96	8.50984e-96	PF01565,PF09265	PTHR13878	KOG1231	AT5G56970.1	cytokinin oxidase 3	K00279	Metabolism	Metabolism of Terpenoids and Polyketides	Zeatin biosynthesis
C0000124	Gorai.001G012400.1	1191747	1195694	1835	1554	517								Y	Y		0.417688	Up	1.06e-109	6.17e-109	-0.478967	Down	8.21e-104	4.03e-103	-0.468857	Down	8.63e-100	4.82e-99	-1.23043	Down	0	0	-1.52046	Down	0	0	-1.63251	Down	0	0	PF00010	PTHR11514		AT5G56960.1	basic helix-loop-helix (bHLH) DNA-binding family protein	K13422	Genetic Information Processing// Environmental Information Processing// Organismal Systems	Transcription// Signal Transduction// Environmental Adaptation	Transcription factors // Plant hormone signal transduction // Plant-pathogen interaction
C0000125	Gorai.001G012500.1	1202057	1205144	1478	1116	371								Y			0.0552566	Up	0.0274	0.0393	-0.0438396	Down	0.0888	0.117	-0.0392077	Down	0.128	0.167	-0.0497708	Down	0.0533336	0.0696471	0.143979	Up	8.89e-09	1.51e-08	-0.0257551	Down	0.320364	0.371502	PF00956	PTHR11875	KOG1507	AT5G56950.1	nucleosome assembly protein 1;3	K11279	Genetic Information Processing	Replication and Repair	Chromosome
C0000126	Gorai.001G012600.1	1205853	1206728	718	336	111								Y	Y		-1.87219	Down	8.51e-51	3.38e-50	-0.762129	Down	3.22e-13	7e-13	0.163568	Up	0.0669	0.0914	1.67491	Up	1.15383e-131	5.82624e-131	1.50174	Up	2.46e-99	9.91e-99	1.08002	Up	5.44878e-45	1.72706e-44				AT5G02120.1	one helix protein		NA	NA	NA
C0000127	Gorai.001G012700.1	1211045	1213200	1563	1038	345								Y	Y	Y	2.36497	Up	0	0	1.85196	Up	6.7e-215	4.83e-214	1.70577	Up	1.7e-173	1.3e-172	1.77573	Up	5.91794e-193	3.70946e-192	1.90236	Up	2.78e-229	1.82e-228	1.09544	Up	2.56312e-58	9.13171e-58	PF00447	PTHR10015	KOG0627	AT2G26150.1	heat shock transcription factor A2	K09418	Genetic Information Processing	Transcription	Transcription factors
C0000128	Gorai.001G012800.1	1216288	1220389	966	648	215								Y			-0.0902303	Down	0.0374	0.0527	-0.24019	Down	9.44e-08	1.77e-07	-0.383095	Down	1.03e-16	2.63e-16	-0.492624	Down	9.31044e-26	2.32184e-25	-0.300161	Down	4.85e-11	8.67e-11	-0.537711	Down	2.5264e-29	6.73557e-29				AT5G57000.1			NA	NA	NA
C0000129	Gorai.001G012900.1	1222281	1229561	1818	1599	532								Y	Y	Y	4.05559	Up	8.08e-05	0.00014	4.47489	Up	2.28e-06	4.06e-06	3.65479	Up	0.0012	0.00195	3.94448	Up	0.000196969	0.000304929	2.78051	Up	0.0418	0.0533	2.81093	Up	0.0387154	0.0518148	PF05834,PF07992	PTHR11632		AT5G57030.1	Lycopene beta/epsilon cyclase protein	K06444	Metabolism	Metabolism of Terpenoids and Polyketides	Carotenoid biosynthesis
C0000130	Gorai.001G013000.1	1232542	1237262	1069	816	271								Y			-0.578971	Down	1.17e-14	2.81e-14	0.154119	Up	0.0213	0.0301	-0.237341	Down	0.000916	0.0015	0.249018	Up	0.000152121	0.000236877	0.619937	Up	1.41e-23	3.1e-23	0.428138	Up	2.87798e-11	5.64066e-11	PF00249,PF00538	PTHR11467		AT1G72740.2	Homeodomain-like/winged-helix DNA-binding family protein	K09422	Genetic Information Processing	Transcription	Transcription factors
C0000131	Gorai.001G013100.1	1245643	1252253	2366	1509	502								Y			0.168655	Up	3.1e-10	6.61e-10	0.223015	Up	9.52e-17	2.23e-16	0.285624	Up	5.68e-27	1.72e-26	0.103372	Up	0.000158274	0.00024627	0.0413933	Up	0.136	0.164	-0.352668	Down	4.37628e-32	1.20617e-31	PF03062	PTHR10408	KOG0380	AT2G19450.1	membrane bound O-acyl transferase (MBOAT) family protein	K11155	Metabolism// Metabolism// Organismal Systems	Lipid Metabolism// Metabolism of Cofactors and Vitamins// Digestive System	Glycerolipid metabolism // Retinol metabolism // Fat digestion and absorption
C0000132	Gorai.001G013200.1	1253372	1254195	824	354	117								Y			0.530227	Up	5.76e-06	1.06e-05	0.927581	Up	4.01e-17	9.47e-17	0.192642	Up	0.124	0.163	0.749309	Up	4.22008e-11	8.15903e-11	0.913038	Up	1.83e-16	3.62e-16	0.728715	Up	2.39178e-10	4.5874e-10	PF12023			AT5G11970.1	Protein of unknown function (DUF3511)		NA	NA	NA
C0000133	Gorai.001G013300.1	1255870	1261547	2345	1404	467								Y			-0.528309	Down	0	0	-0.922563	Down	0	0	-0.634209	Down	0	0	-0.870799	Down	0	0	-0.884592	Down	0	0	-0.934253	Down	0	0	PF00069,PF07714	PTHR11909	KOG1163	AT4G26100.1	casein kinase 1	K02218	Metabolism// Environmental Information Processing	Enzyme Families// Signal Transduction	Protein kinases // Hedgehog signaling pathway
C0000134	Gorai.001G013400.1	1272349	1283608	4543	3819	1272								Y			0.0244508	Up	0.395	0.461	-0.293616	Down	1.17e-21	2.99e-21	-0.0747732	Down	0.0115	0.0172	-0.0969603	Down	0.00107522	0.00159715	-0.122456	Down	4.29e-05	6.49e-05	-0.0581002	Down	0.0508902	0.0672733				AT2G19390.1			NA	NA	NA
C0000135	Gorai.001G013500.1	1290877	1293877	2396	1416	471								Y			-0.257793	Down	7.27e-24	2.08e-23	-0.0475905	Down	0.0566	0.0765	0.169909	Up	1.64e-12	3.79e-12	0.823989	Up	0	0	0.49579	Up	1.03e-104	4.28e-104	0.290821	Up	1.86448e-34	5.28062e-34	PF00481	PTHR13832	KOG0698	AT5G57050.1	Protein phosphatase 2C family protein	K14497	Environmental Information Processing	Signal Transduction	Plant hormone signal transduction
C0000136	Gorai.001G013600.1	1294570	1299586	1675	1089	362								Y			0.854062	Up	1.3e-65	5.83e-65	-0.458907	Down	3.92e-13	8.53e-13	0.24025	Up	1.84e-05	3.33e-05	-0.554718	Down	5.59688e-18	1.24465e-17	-0.484171	Down	3.1e-14	5.89e-14	-0.592249	Down	1.23329e-19	2.85381e-19	PF00069,PF07714	PTHR22986	KOG0581	AT4G29810.1	MAP kinase kinase 2	K04368	Metabolism// Environmental Information Processing// Environmental Information Processing// Environmental Information Processing// Environmental Information Processing// Cellular Processes// Cellular Processes// Cellular Processes// Cellular Processes// Or	Enzyme Families// Signal Transduction// Signal Transduction// Signal Transduction// Signal Transduction// Cell Motility// Cell Growth and Death// Cell Communication// Cell Communication// Immune System// Immune System// Immune System// Immune System// Im	Protein kinases // MAPK signaling pathway // MAPK signaling pathway - fly // ErbB signaling pathway // VEGF signaling pathway // Regulation of actin cytoskeleton // Oocyte meiosis // Focal adhesion // Gap junction // Toll-like receptor signaling pathway
C0000137	Gorai.001G013700.1	1308073	1312632	1055	573	190								Y			-0.647324	Down	3.56e-36	1.21e-35	-0.518687	Down	2.8e-24	7.43e-24	-0.128514	Down	0.00708	0.0108	-0.0417799	Down	0.37321	0.425777	-0.293101	Down	2.69e-09	4.62e-09	-0.887868	Down	8.3919e-59	3.00156e-58		PTHR13047	KOG1689	AT4G29820.1	homolog of CFIM-25	K14397	Genetic Information Processing	Translation	mRNA surveillance pathway
C0000138	Gorai.001G013800.1	1318386	1320970	1051	426	141								Y	Y		1.78621	Up	7.31e-211	6.31e-210	1.77282	Up	3.52e-203	2.45e-202	1.4228	Up	1.27e-116	7.69e-116	1.38877	Up	3.15284e-110	1.44501e-109	1.01989	Up	7.36e-53	2.17e-52	1.14148	Up	6.67922e-68	2.56227e-67		PTHR10052		AT4G26060.1	Ribosomal protein L18ae family		NA	NA	NA
C0000139	Gorai.001G013900.1	1321280	1325705	1459	966	321								Y			0.0818439	Up	0.131	0.171	0.0266362	Up	0.631	0.677	-0.272764	Down	2.89e-06	5.41e-06	-0.309653	Down	1.24276e-07	2.18102e-07	0.395798	Up	3.09e-14	5.87e-14	-0.0261273	Down	0.64293	0.680468	PF08790	PTHR13100	KOG2186	AT2G19385.1	zinc ion binding	K14785	Genetic Information Processing	Translation	Ribosome Biogenesis
C0000140	Gorai.001G014000.1	1327969	1330781	1365	969	322								Y			-0.226446	Down	4.9e-05	8.58e-05	-0.338292	Down	4.06e-09	7.96e-09	-0.640495	Down	4.34e-26	1.3e-25	-0.429992	Down	1.73239e-13	3.53717e-13	-0.0216649	Down	0.692	0.721	-0.253457	Down	9.41436e-06	1.56335e-05	PF00400	PTHR22841	KOG0265	AT4G29830.1	Transducin/WD40 repeat-like superfamily protein	K12602	Genetic Information Processing	Folding, Sorting and Degradation	RNA degradation
C0000141	Gorai.001G014100.1	1336456	1350362	5398	4593	1530								Y	Y		-0.10208	Down	3.53e-06	6.52e-06	0.0577389	Up	0.00768	0.0113	0.308263	Up	6.5e-50	2.57e-49	-0.408033	Down	7.00316e-68	2.55556e-67	-0.750437	Down	4.57e-198	2.75e-197	-1.13562	Down	0	0	PF02736,PF00063,PF00612,PF01843	PTHR13140	KOG0160	AT5G20490.1	Myosin family protein with Dil domain	K03165	Genetic Information Processing// Genetic Information Processing// Genetic Information Processing	Replication and Repair// Replication and Repair// Replication and Repair	DNA replication proteins // Homologous recombination // DNA repair and recombination proteins
C0000142	Gorai.001G014200.1	1353635	1357574	1346	903	300								Y			0.565092	Up	1.08e-15	2.65e-15	0.41804	Up	1.04e-08	2.02e-08	0.293106	Up	8.66e-05	0.000152	-0.404824	Down	1.46281e-06	2.47733e-06	-0.583873	Down	2.09e-11	3.77e-11	-0.704751	Down	3.43476e-15	7.32778e-15	PF02045	PTHR12632		AT1G54160.1	nuclear factor Y, subunit A5	K08064	Genetic Information Processing// Organismal Systems// Human Diseases	Transcription// Immune System// Infectious Diseases	Transcription factors // Antigen processing and presentation // Tuberculosis
C0000143	Gorai.001G014300.1	1368039	1372103	1314	672	223								Y	Y		-0.742502	Down	0	0	-1.50773	Down	0	0	-1.09145	Down	0	0	-1.77868	Down	0	0	-1.98174	Down	0	0	-1.82413	Down	0	0	PF03357	PTHR10476	KOG3230	AT2G06530.1	SNF7 family protein	K12191	Cellular Processes	Transport and Catabolism	Endocytosis
C0000144	Gorai.001G014400.1	1372525	1373067	543	543	180								Y	Y		-0.64485	Down	0.00102	0.00165	-1.00495	Down	2.03e-06	3.63e-06	-0.381513	Down	0.0446	0.0624	-1.55433	Down	2.2101e-11	4.30788e-11	-1.26785	Down	1.19e-08	2.01e-08	-0.848868	Down	4.50214e-05	7.28323e-05	PF00097	PTHR13644	KOG1493	AT5G17600.1	RING/U-box superfamily protein	K11980	Genetic Information Processing	Folding, Sorting and Degradation	Ubiquitin system
C0000145	Gorai.001G014500.1	1376528	1377315	788	390	129											-0.114336	Down	0.926	0.942	-0.0486704	Down	0.968	0.978	-2.06778	Down	0.238	0.296	1.75183	Up	0.123567	0.15361	-0.0268414	Down	0.983	0.99	-0.996425	Down	0.62686	0.666581	PF06596			AT2G06520.1	photosystem II subunit X		NA	NA	NA
C0000146	Gorai.001G014600.1	1377581	1378741	1161	1161	386											-0.114336	Down	0.903	0.924	0.273258	Up	0.796	0.824	-0.0456453	Down	0.961	0.975	-1.49396	Down	0.0567146	0.073831	-1.49396	Down	0.0596	0.0752	-1.49396	Down	0.0628882	0.0821325				AT1G64290.1	F-box protein-related		NA	NA	NA
C0000147	Gorai.001G014700.1	1380451	1383089	1176	714	237								Y			0.0814081	Up	8.5e-08	1.68e-07	0.632874	Up	0	0	0.201327	Up	9.13e-41	3.29e-40	0.625437	Up	0	0	0.926416	Up	0	0	0.726922	Up	0	0	PF07650,PF00189	PTHR11760	KOG3181	AT5G35530.1	Ribosomal protein S3 family protein	K02985	Genetic Information Processing// Genetic Information Processing	Translation// Translation	Ribosome // Ribosome
C0000148	Gorai.001G014800.1	1387971	1389563	947	339	112								Y	Y		-0.56953	Down	0.0175	0.0256	-0.730141	Down	0.00347	0.00525	-0.597055	Down	0.0145	0.0214	-0.941349	Down	0.000275032	0.00042279	-1.22678	Down	7.29e-06	1.13e-05	-1.76196	Down	5.43186e-09	1.00525e-08	PF07011			AT2G06255.1	ELF4-like 3		NA	NA	NA
C0000149	Gorai.001G014900.1	1397605	1399298	606	267	88																																			PF00887	PTHR23310		AT1G31812.1	acyl-CoA-binding protein 6	K08762	Organismal Systems	Endocrine System	PPAR signaling pathway
C0000150	Gorai.001G015000.1	1399789	1405259	1422	984	327																																				PTHR10825		AT2G30580.1	DREB2A-interacting protein 2	K11488	Genetic Information Processing	Replication and Repair	Chromosome
C0000151	Gorai.001G015100.1	1409349	1412698	1091	795	264								Y	Y		-1.07415	Down	4.52e-17	1.14e-16	-0.402534	Down	0.000483	0.000772	-0.588438	Down	7.91e-07	1.52e-06	-0.17883	Down	0.106523	0.134075	0.652758	Up	1.34e-11	2.42e-11	0.0673506	Up	0.5303	0.573943	PF07876			AT2G31670.1	Stress responsive alpha-beta barrel domain protein		NA	NA	NA
C0000152	Gorai.001G015200.1	1427446	1429657	1034	765	254								Y	Y	Y	-2.23535	Down	1.41e-12	3.21e-12	-1.53742	Down	6.17e-08	1.16e-07	-1.40113	Down	4.46e-07	8.66e-07	1.15975	Up	6.9521e-11	1.33805e-10	1.76862	Up	3.15e-28	7.34e-28	1.37441	Up	1.78052e-15	3.82337e-15	PF00249	PTHR10641	KOG0048	AT5G35550.1	Duplicated homeodomain-like superfamily protein	K09422	Genetic Information Processing	Transcription	Transcription factors
C0000153	Gorai.001G015300.1	1444555	1454943	3778	3291	1096								Y			0.066629	Up	5.73e-05	0.0001	-0.034092	Down	0.0453	0.062	0.0648096	Up	0.00011	0.000191	0.167955	Up	1.59278e-24	3.90786e-24	0.185338	Up	2.09e-29	4.94e-29	0.13715	Up	2.03424e-16	4.44518e-16	PF00515,PF07719	PTHR14027	KOG2002	AT2G06210.1	binding	K15176	Genetic Information Processing	Transcription	Transcription machinery
C0000154	Gorai.001G015400.1	1457805	1459348	1544	738	245											-0.436264	Down	0.527	0.588	-2.3706	Down	0.0192	0.0273	0.217389	Up	0.735	0.772	-0.792486	Down	0.293876	0.341588	0.35167	Up	0.572	0.609	-1.73339	Down	0.0579812	0.0761466	PF00190,PF07883			AT5G20630.1	germin 3		NA	NA	NA
C0000155	Gorai.001G015500.1	1459720	1462084	1277	747	248								Y			-0.408244	Down	1.76e-24	5.07e-24	-0.470233	Down	1.28e-30	3.69e-30	0.240899	Up	2.79e-11	6.21e-11	0.538262	Up	1.98217e-55	6.60354e-55	0.734061	Up	1.73e-107	7.32e-107	0.371532	Up	2.0732e-25	5.24088e-25				AT5G21940.1			NA	NA	NA
C0000156	Gorai.001G015600.1	1468369	1470750	693	435	144								Y			-0.349981	Down	5.1e-26	1.51e-25	-0.201416	Down	7.4e-10	1.48e-09	-0.367485	Down	1.02e-27	3.12e-27	-0.131355	Down	4.71618e-05	7.50812e-05	0.0618418	Up	0.0488	0.062	0.01409	Up	0.657736	0.69482		PTHR11210	KOG2930	AT5G20570.1	RING-box 1	K03868	Genetic Information Processing// Genetic Information Processing// Genetic Information Processing// Genetic Information Processing// Genetic Information Processing// Environmental Information Processing// Environmental Information Processing// Cellular Pro	Folding, Sorting and Degradation// Folding, Sorting and Degradation// Folding, Sorting and Degradation// Replication and Repair// Replication and Repair// Signal Transduction// Signal Transduction// Cell Growth and Death// Cell Growth and Death// Cell Gr	Protein processing in endoplasmic reticulum // Ubiquitin mediated proteolysis // Ubiquitin system // Nucleotide excision repair // DNA repair and recombination proteins // Wnt signaling pathway // TGF-beta signaling pathway // Cell cycle // Cell cycle -
C0000157	Gorai.001G015700.1	1471188	1473387	1024	642	213								Y	Y	Y	3.01495	Up	6.46e-07	1.23e-06	3.56604	Up	8.22e-11	1.69e-10	2.20228	Up	0.002	0.00319	3.43633	Up	9.95342e-10	1.86063e-09	3.06062	Up	4.48e-07	7.25e-07	2.2515	Up	0.00151278	0.00226162				AT5G20635.1			NA	NA	NA
C0000158	Gorai.001G015800.1	1478434	1485321	1428	978	325								Y	Y		0.643539	Up	3.51e-13	8.12e-13	1.0595	Up	3.65e-37	1.13e-36	0.473484	Up	2.73e-07	5.34e-07	0.487898	Up	1.04094e-07	1.8311e-07	0.649914	Up	4.03e-13	7.51e-13	0.389358	Up	3.566e-05	5.79565e-05	PF01008	PTHR10233	KOG1468	AT2G05830.4	NagB/RpiA/CoA transferase-like superfamily protein	K08963	Metabolism	Amino Acid Metabolism	Cysteine and methionine metabolism
C0000159	Gorai.001G015900.1	1488188	1493340	2138	1515	504								Y	Y	Y	-1.13117	Down	0	0	-1.91924	Down	0	0	-1.49727	Down	0	0	-2.61594	Down	0	0	-2.63166	Down	0	0	-2.35355	Down	0	0	PF03005			AT5G20680.1	TRICHOME BIREFRINGENCE-LIKE 16		NA	NA	NA
C0000160	Gorai.001G016000.1	1497079	1502082	2784	2346	781								Y	Y		-0.778202	Down	0	0	-1.28014	Down	0	0	-0.883782	Down	0	0	-1.43961	Down	0	0	-1.39535	Down	0	0	-1.39847	Down	0	0	PF00092	PTHR10338		AT1G19110.1	inter-alpha-trypsin inhibitor heavy chain-related	K07114	Unclassified	Poorly Characterized	General function prediction only
C0000161	Gorai.001G016100.1	1504123	1507025	1188	387	128								Y			0.021831	Up	0.775	0.811	0.174622	Up	0.0198	0.0282	0.0866945	Up	0.255	0.313	0.178525	Up	0.017029	0.0232901	0.287085	Up	9.95e-05	0.000148	0.386763	Up	1.10862e-07	1.97303e-07	PF01423	PTHR15588	KOG1782	AT3G14080.1	Small nuclear ribonucleoprotein family protein	K12620	Genetic Information Processing	Folding, Sorting and Degradation	RNA degradation
C0000162	Gorai.001G016200.1	1507232	1508164	618	618	205											1.28931	Up	0.281	0.34					1.358	Up	0.262	0.32	1.34813	Up	0.264708	0.31048	1.3768	Up	0.257	0.297	1.40722	Up	0.249072	0.29675	PF00022	PTHR11937		AT3G12110.1	actin-11	K05692	Genetic Information Processing// Genetic Information Processing// Cellular Processes// Cellular Processes// Cellular Processes// Cellular Processes// Cellular Processes// Cellular Processes// Organismal Systems// Organismal Systems// Human Diseases// Huma	Transcription// Replication and Repair// Transport and Catabolism// Cell Motility// Cell Motility// Cell Communication// Cell Communication// Cell Communication// Immune System// Sensory System// Cardiovascular Diseases// Cardiovascular Diseases// Cardio	Transcription machinery // Chromosome // Phagosome // Regulation of actin cytoskeleton // Cytoskeleton proteins // Focal adhesion // Adherens junction // Tight junction // Leukocyte transendothelial migration // Phototransduction - fly // Hypertrophic ca
C0000163	Gorai.001G016300.1	1510150	1513112	1914	1914	637	R-V	Leucine-rich repeat protein kinase family protein	Orth21					Y	Y	Y	2.57372	Up	2.73e-09	5.66e-09	2.42526	Up	6.25e-08	1.18e-07	2.71517	Up	1.69e-10	3.68e-10	1.52944	Up	0.0037258	0.0053497	1.50367	Up	0.00468	0.00642	0.83365	Up	0.166685	0.204401	PF08263,PF00560,PF00069,PF07714	PTHR23258	KOG1187	AT3G42880.1	Leucine-rich repeat protein kinase family protein	K00924	Unclassified	Cellular Processes and Signaling	Signal transduction mechanisms
C0000164	Gorai.001G016400.1	1517856	1520450	1167	786	261								Y	Y		-0.615234	Down	0.0168	0.0247	-0.522602	Down	0.0417	0.0572	0.184968	Up	0.417	0.485	1.27025	Up	1.39359e-11	2.72926e-11	0.934164	Up	3.04e-06	4.8e-06	0.774756	Up	0.000178107	0.000280455	PF00504	PTHR21649		AT1G19150.1	photosystem I light harvesting complex gene 6	K08908	Metabolism// Metabolism	Energy Metabolism// Energy Metabolism	Photosynthesis - antenna proteins // Photosynthesis proteins
C0000165	Gorai.001G016500.1	1521988	1526333	2188	1470	489								Y	Y		0.204682	Up	0.00156	0.00249	0.663527	Up	4.56e-28	1.27e-27	0.55698	Up	1.46e-19	3.92e-19	0.810849	Up	3.21586e-43	9.68481e-43	1.06546	Up	3.27e-79	1.17e-78	0.974198	Up	6.20374e-64	2.31391e-63	PF00295			AT1G19170.1	Pectin lyase-like superfamily protein	K01213	Metabolism// Metabolism	Carbohydrate Metabolism// Carbohydrate Metabolism	Pentose and glucuronate interconversions // Starch and sucrose metabolism
C0000166	Gorai.001G016600.1	1526945	1532323	1740	1203	400								Y			-0.00272355	Down	0.938	0.951	0.0997888	Up	0.00442	0.00665	-0.0623188	Down	0.0839	0.113	0.26246	Up	1.26538e-14	2.64483e-14	0.380334	Up	7.61e-30	1.8e-29	0.512491	Up	1.21568e-54	4.19208e-54	PF00076	PTHR10432	KOG0148	AT1G17370.1	oligouridylate binding protein 1B	K13201	Genetic Information Processing	Transcription	Spliceosome
C0000167	Gorai.001G016700.1	1531048	1532273	1116	681	226								Y	Y	Y	0.878065	Up	7.53e-99	4.16e-98	0.430607	Up	2.42e-21	6.14e-21	0.867576	Up	2.86e-94	1.55e-93	1.74496	Up	0	0	2.18468	Up	0	0	1.10519	Up	3.5151e-162	2.19136e-161	PF04570			AT1G74940.1	Protein of unknown function (DUF581)		NA	NA	NA
C0000168	Gorai.001G016800.1	1544943	1546127	1185	576	191								Y	Y		-1.66166	Down	0	0	-1.90885	Down	0	0	-0.140798	Down	6.61e-09	1.37e-08	-1.22628	Down	0	0	-0.321076	Down	2.13e-37	5.48e-37	0.870678	Up	0	0	PF00847			AT1G19210.1	Integrase-type DNA-binding superfamily protein	K09286	Genetic Information Processing	Transcription	Transcription factors
C0000169	Gorai.001G016900.1	1552686	1555604	1914	774	257								Y			-0.669486	Down	2.88e-81	1.44e-80	-0.636807	Down	8.39e-73	3.48e-72	-0.716618	Down	3.69e-89	1.94e-88	-0.45479	Down	1.88289e-40	5.52145e-40	0.313639	Up	1.77e-25	3.97e-25	0.00779616	Up	0.806688	0.831473	PF00166	PTHR10772	KOG1641	AT5G20720.1	chaperonin 20	K04078	Genetic Information Processing	Folding, Sorting and Degradation	Chaperones and folding catalysts
C0000170	Gorai.001G017000.1	1554682	1561165	4460	3384	1127								Y	Y		0.768136	Up	8.33e-293	8.8e-292	0.699702	Up	5.31e-233	4.01e-232	0.795421	Up	0	0	0.907419	Up	0	0	1.06583	Up	0	0	0.951697	Up	0	0	PF02362,PF06507,PF02309		KOG1142	AT1G19220.1	auxin response factor 19	K14486	Environmental Information Processing	Signal Transduction	Plant hormone signal transduction
C0000171	Gorai.001G017100.1	1578749	1585413	4244	3795	1264								Y			0.168952	Up	5.74e-17	1.45e-16	0.238318	Up	3.05e-32	8.96e-32	0.0788227	Up	0.000144	0.000249	0.0275641	Up	0.186904	0.226503	0.350306	Up	1e-69	3.37e-69	0.224055	Up	4.28966e-28	1.12535e-27	PF08161	PTHR21576	KOG1248	AT2G34357.1	ARM repeat superfamily protein	K14794	Genetic Information Processing	Translation	Ribosome Biogenesis
C0000172	Gorai.001G017200.1	1586213	1587081	869	567	188											-0.0608963	Down	0.823	0.855	0.393334	Up	0.132	0.169	0.248802	Up	0.354	0.42	0.282649	Up	0.288486	0.335774	0.60279	Up	0.017	0.0224	0.320048	Up	0.229888	0.275479	PF04043			AT5G20740.1	Plant invertase/pectin methylesterase inhibitor superfamily protein	K01051	Metabolism// Metabolism	Carbohydrate Metabolism// Carbohydrate Metabolism	Pentose and glucuronate interconversions // Starch and sucrose metabolism
C0000173	Gorai.001G017300.1	1593058	1593862	805	636	211											-0.907885	Down	0.000628	0.00103	0.0234794	Up	0.92	0.938	-0.871616	Down	0.00112	0.00183	-0.533567	Down	0.0340028	0.0452838	0.0276064	Up	0.905	0.922	0.347529	Up	0.111466	0.140981				AT5G20790.1			NA	NA	NA
C0000174	Gorai.001G017400.1	1596440	1603268	3755	2832	943								Y	Y	Y	-1.0481	Down	2.24e-45	8.45e-45	-1.10365	Down	4.9e-48	1.69e-47	-1.06935	Down	1.14e-45	4.32e-45	-1.32382	Down	1.21826e-63	4.32472e-63	-1.74958	Down	4.82e-94	1.89e-93	-2.41562	Down	3.97394e-140	2.25581e-139	PF08414,PF01794,PF08022,PF08030	PTHR11972	KOG0039	AT1G19230.1	Riboflavin synthase-like superfamily protein	K13447	Organismal Systems	Environmental Adaptation	Plant-pathogen interaction
C0000175	Gorai.001G017500.1	1615768	1617374	1127	474	157											-0.114336	Down	0.591	0.643	-0.0807316	Down	0.707	0.746	-0.305512	Down	0.173	0.221	-0.413567	Down	0.0697614	0.0896481	0.0800738	Up	0.704	0.733	-0.200439	Down	0.36739	0.421708	PF02519			AT3G43120.1	SAUR-like auxin-responsive protein family	K14488	Environmental Information Processing	Signal Transduction	Plant hormone signal transduction
C0000176	Gorai.001G017600.1	1629855	1630662	808	375	124								Y	Y	Y	1.60187	Up	0.00655	0.00998	0.728937	Up	0.297	0.354	0.147	Up	0.854	0.88	1.38505	Up	0.0248752	0.0335556	3.83823	Up	1.28e-22	2.77e-22	2.28368	Up	1.4574e-05	2.4024e-05	PF02519			AT5G20820.1	SAUR-like auxin-responsive protein family		NA	NA	NA
C0000177	Gorai.001G017700.1	1633649	1638690	2665	2397	798								Y	Y		1.62535	Up	6.74e-15	1.63e-14	0.881621	Up	0.000236	0.000385	0.884646	Up	0.000225	0.000383	1.6595	Up	2.06354e-15	4.38193e-15	1.28963	Up	8.51e-09	1.44e-08	0.905011	Up	0.000169245	0.000266756	PF00862,PF00534	PTHR12526	KOG0853	AT3G43190.1	sucrose synthase 4	K00695	Metabolism// Metabolism	Carbohydrate Metabolism// Glycan Biosynthesis and Metabolism	Starch and sucrose metabolism // Glycosyltransferases
C0000178	Gorai.001G017800.1	1641103	1648424	3550	2505	834								Y			0.790071	Up	3.65e-112	2.16e-111	0.567748	Up	1.43e-53	5.17e-53	0.940325	Up	5.97e-163	4.41e-162	0.938943	Up	6.98722e-163	3.95801e-162	0.630356	Up	1.47e-66	4.83e-66	0.891414	Up	4.46128e-142	2.55721e-141	PF02383	PTHR11200	KOG1888	AT3G43220.1	Phosphoinositide phosphatase family protein	K01230	Metabolism// Metabolism// Genetic Information Processing	Glycan Biosynthesis and Metabolism// Glycan Biosynthesis and Metabolism// Folding, Sorting and Degradation	N-Glycan biosynthesis // Various types of N-glycan biosynthesis // Protein processing in endoplasmic reticulum
C0000179	Gorai.001G017900.1	1662009	1664336	1609	1464	487								Y	Y		-1.8055	Down	2.06e-31	6.55e-31	-1.77021	Down	7.69e-30	2.2e-29	-1.2994	Down	1.81e-19	4.85e-19	-1.67343	Down	9.15732e-28	2.34207e-27	-0.0935124	Down	0.425	0.473	-0.863159	Down	1.53529e-10	2.95993e-10	PF00010	PTHR10014		AT5G58010.1	LJRHL1-like 3	K12126	Genetic Information Processing// Organismal Systems	Transcription// Environmental Adaptation	Transcription factors // Circadian rhythm - plant
C0000180	Gorai.001G018000.1	1664655	1670238	3166	2241	746								Y			0.146895	Up	0.000152	0.000259	0.106631	Up	0.0069	0.0102	0.193566	Up	6.49e-07	1.25e-06	0.171096	Up	1.14198e-05	1.86842e-05	0.253735	Up	5.02e-11	8.97e-11	0.630433	Up	2.40294e-67	9.18652e-67	PF01388	PTHR22970:SF1		AT3G43240.1	ARID/BRIGHT DNA-binding domain-containing protein		NA	NA	NA
C0000181	Gorai.001G018100.1	1677355	1688682	6009	5529	1842								Y			0.385283	Up	3.95e-84	2.01e-83	0.456536	Up	9.59e-118	5e-117	0.581502	Up	7.59e-198	6.23e-197	0.561236	Up	9.75176e-184	5.91742e-183	0.363883	Up	1.11e-72	3.82e-72	0.408887	Up	9.01994e-92	4.02234e-91	PF01363,PF00118,PF01504	PTHR23086	KOG0230	AT3G14270.1	phosphatidylinositol-4-phosphate 5-kinase family protein	K00921	Metabolism// Environmental Information Processing// Cellular Processes// Cellular Processes	Carbohydrate Metabolism// Signal Transduction// Transport and Catabolism// Cell Motility	Inositol phosphate metabolism // Phosphatidylinositol signaling system // Phagosome // Regulation of actin cytoskeleton
C0000182	Gorai.001G018200.1	1694582	1696986	1814	1605	534															-0.021919	Down	0.263	0.317									-1.00009	Down	0.509	0.551	-0.969674	Down	0.498762	0.553812	PF04043,PF01095			AT5G20860.1	Plant invertase/pectin methylesterase inhibitor superfamily	K01051	Metabolism// Metabolism	Carbohydrate Metabolism// Carbohydrate Metabolism	Pentose and glucuronate interconversions // Starch and sucrose metabolism
C0000183	Gorai.001G018300.1	1706768	1710379	2019	1581	526								Y	Y		-0.217371	Down	1.79e-10	3.84e-10	-1.97079	Down	0	0	-0.318033	Down	1.27e-19	3.41e-19	-1.04932	Down	9.79978e-154	5.3863e-153	-0.788884	Down	8.64e-95	3.4e-94	-1.73495	Down	0	0	PF04043,PF01095			AT3G43270.1	Plant invertase/pectin methylesterase inhibitor superfamily	K01051	Metabolism// Metabolism	Carbohydrate Metabolism// Carbohydrate Metabolism	Pentose and glucuronate interconversions // Starch and sucrose metabolism
C0000184	Gorai.001G018400.1	1721570	1724822	1723	990	329								Y			0.132458	Up	0.0267	0.0383	-0.451201	Down	1.44e-11	3.02e-11	-0.0893666	Down	0.155	0.199	-0.415977	Down	3.56032e-10	6.73294e-10	0.0944215	Up	0.122	0.148	-0.289375	Down	1.02208e-05	1.6954e-05	PF06941			AT4G33140.1	Haloacid dehalogenase-like hydrolase (HAD) superfamily protein	K05967	Unclassified	Poorly Characterized	Function unknown
C0000185	Gorai.001G018500.1	1729006	1730174	1169	303	100								Y			-0.688572	Down	1.48e-05	2.66e-05	-0.733938	Down	6.04e-06	1.06e-05	-0.876518	Down	1.37e-07	2.71e-07	-0.375655	Down	0.0136006	0.0187734	-0.178047	Down	0.229	0.268	-0.298749	Down	0.0492186	0.0651433				AT1G45249.3	abscisic acid responsive elements-binding factor 2	K14432	Genetic Information Processing// Environmental Information Processing	Transcription// Signal Transduction	Transcription factors // Plant hormone signal transduction
C0000186	Gorai.001G018600.1	1732813	1736972	2094	1782	593								Y			-0.161458	Down	0.000135	0.000231	-0.380546	Down	1.08e-17	2.57e-17	-0.195278	Down	5.74e-06	1.06e-05	-0.13193	Down	0.00191291	0.00280248	0.0710259	Up	0.0852	0.105	-0.212528	Down	1.06738e-06	1.8366e-06	PF04784	PTHR23054		AT3G13000.2	Protein of unknown function, DUF547	K08857	Metabolism	Enzyme Families	Protein kinases
C0000187	Gorai.001G018700.1	1737861	1750755	6070	5304	1767								Y			0.324678	Up	1.46e-75	7.05e-75	-0.128214	Down	2.98e-11	6.2e-11	0.0171866	Up	0.361	0.427	-0.0552691	Down	0.00366838	0.00526944	0.151782	Up	1.9e-16	3.76e-16	0.0835958	Up	8.36964e-06	1.39307e-05	PF01369,PF09324	PTHR10663	KOG0929	AT3G43300.1	HOPM interactor 7	K13462	Organismal Systems	Environmental Adaptation	Plant-pathogen interaction
C0000188	Gorai.001G018800.1	1752256	1754823	1247	687	228								Y			-0.55248	Down	4.46e-141	3.01e-140	-0.223909	Down	8.37e-27	2.3e-26	-0.268607	Down	3.03e-37	1.05e-36	0.227592	Up	4.45154e-32	1.19907e-31	0.207481	Up	1.58e-26	3.6e-26	0.198638	Up	3.77872e-24	9.37551e-24	PF06200,PF09425	PTHR23418:SF2		AT5G20900.1	jasmonate-zim-domain protein 12	K13464	Environmental Information Processing// Organismal Systems	Signal Transduction// Environmental Adaptation	Plant hormone signal transduction // Plant-pathogen interaction
C0000189	Gorai.001G018900.1	1755290	1758150	1183	696	231								Y			-0.0701961	Down	0.0129	0.0191	0.681162	Up	1.54e-162	9.47e-162	0.185525	Up	1.12e-11	2.53e-11	0.345655	Up	8.6996e-39	2.50544e-38	0.470938	Up	7.75e-73	2.66e-72	0.484191	Up	1.7268e-76	7.02149e-76	PF03647	PTHR12668	KOG4267	AT3G43520.1	Transmembrane proteins 14C		NA	NA	NA
C0000190	Gorai.001G019000.1	1761192	1763778	420	420	139																																			PF00550	PTHR20863		AT4G25050.1	acyl carrier protein 4	K02078	Unclassified	Metabolism	Lipid metabolism
C0000191	Gorai.001G019100.1	1769559	1770560	1002	645	214								Y	Y	Y	-3.38952	Down	0	0	-4.4273	Down	0	0	-2.35942	Down	0	0	-5.1135	Down	0	0	-5.01286	Down	0	0	-2.00102	Down	0	0	PF00847			AT1G19210.1	Integrase-type DNA-binding superfamily protein	K09286	Genetic Information Processing	Transcription	Transcription factors
C0000192	Gorai.001G019200.1	1779089	1784648	2370	1626	541								Y	Y	Y	-3.26178	Down	0	0	-2.49987	Down	0	0	-1.95289	Down	0	0	-1.30138	Down	3.67834e-178	2.19849e-177	-0.370524	Down	3.04e-21	6.46e-21	-0.582096	Down	4.488e-46	1.43901e-45	PF00533	PTHR13561		AT2G26270.1		K10728	Genetic Information Processing	Replication and Repair	DNA replication proteins
C0000193	Gorai.001G019300.1	1792386	1793391	915	423	140								Y	Y	Y	-0.228593	Down	0.0292	0.0416	0.664668	Up	2.73e-13	5.94e-13	0.368477	Up	0.00012	0.000208	1.99485	Up	2.18676e-168	1.2606e-167	2.01733	Up	3.43e-172	1.89e-171	2.38574	Up	6.26626e-271	5.44277e-270	PF07911			AT1G72510.1	Protein of unknown function (DUF1677)		NA	NA	NA
C0000194	Gorai.001G019400.1	1800723	1801626	904	417	138								Y	Y		0.101137	Up	0.0688	0.0935	0.663228	Up	1.06e-38	3.35e-38	0.401814	Up	5.03e-14	1.2e-13	1.45427	Up	3.58422e-235	2.51813e-234	1.70355	Up	0	0	1.55517	Up	1.54869e-273	1.35504e-272	PF04145	PTHR12483	KOG3386	AT5G20650.1	copper transporter 5	K14686	Organismal Systems	Digestive System	Mineral absorption
C0000195	Gorai.001G019500.1	1807806	1810033	1693	1347	448								Y			-0.306981	Down	0.00143	0.00229	-0.125838	Down	0.182	0.228	-0.207702	Down	0.0301	0.0431	0.421294	Up	9.21986e-07	1.5729e-06	0.37233	Up	1.86e-05	2.86e-05	-0.39949	Down	6.40268e-05	0.000102961	PF00069,PF07714	PTHR23258	KOG1187	AT2G26290.1	root-specific kinase 1	K00924	Unclassified	Cellular Processes and Signaling	Signal transduction mechanisms
C0000196	Gorai.001G019600.1	1820414	1824108	1903	1314	437								Y	Y		1.11393	Up	5.67e-12	1.27e-11	1.1796	Up	2.71e-13	5.91e-13	1.31157	Up	9.49e-17	2.42e-16	1.47816	Up	4.63646e-22	1.10047e-21	1.11066	Up	1.22e-11	2.22e-11	0.820711	Up	2.14042e-06	3.64324e-06	PF02431			AT2G26310.1	Chalcone-flavanone isomerase family protein		NA	NA	NA
C0000197	Gorai.001G019700.1	1834375	1835941	1476	768	255								Y	Y		0.738634	Up	0	0	0.808064	Up	0	0	0.395007	Up	9.45e-147	6.56e-146	1.604	Up	0	0	1.94486	Up	0	0	1.04023	Up	0	0				AT5G21940.1			NA	NA	NA
C0000198	Gorai.001G019800.1	1836341	1843979	3307	2952	983	R-IV	Leucine-rich receptor-like protein kinase family protein	Orth17	Orth60	Orth37			Y	Y	Y	2.3007	Up	9.07e-42	3.28e-41	2.00747	Up	9.59e-29	2.7e-28	2.46893	Up	7.84e-50	3.1e-49	2.10675	Up	1.31509e-32	3.56566e-32	2.56573	Up	3.02e-55	9.11e-55	0.534089	Up	0.0232452	0.0317968	PF08263,PF00560,PF00069,PF07714	PTHR23258	KOG1187	AT2G26330.1	Leucine-rich receptor-like protein kinase family protein	K00924	Unclassified	Cellular Processes and Signaling	Signal transduction mechanisms
C0000199	Gorai.001G019900.1	1854866	1857422	1001	837	278								Y	Y		-0.661823	Down	0.00407	0.00632	-0.142793	Down	0.502	0.561	-0.367573	Down	0.0975	0.13	0.921519	Up	2.03188e-07	3.54164e-07	1.30417	Up	4.96e-15	9.56e-15	0.995961	Up	1.70347e-08	3.1052e-08	PF02325			AT5G21920.1	YGGT family protein	K02221	Environmental Information Processing	Membrane Transport	Secretion system
C0000200	Gorai.001G020000.1	1857809	1861347	2768	2268	755								Y			0.441608	Up	7.47e-59	3.18e-58	0.137402	Up	2.29e-06	4.08e-06	0.251082	Up	1.34e-18	3.53e-18	0.110931	Up	0.000143276	0.000223396	-0.00945933	Down	0.752	0.777	0.00731707	Up	0.80729	0.831995		PTHR23125	KOG1947	AT2G06040.1		K15082	Genetic Information Processing	Replication and Repair	DNA repair and recombination proteins
C0000201	Gorai.001G020100.1	1865429	1869760	1097	699	232								Y	Y		1.19932	Up	1.26e-59	5.41e-59	0.892743	Up	4.86e-30	1.39e-29	1.03592	Up	9.31e-42	3.39e-41	1.31504	Up	6.18272e-73	2.32762e-72	1.27731	Up	1.71e-67	5.67e-67	1.21159	Up	4.66872e-59	1.6749e-58				AT2G26340.1			NA	NA	NA
C0000202	Gorai.001G020200.1	1869374	1876988	3143	3018	1005								Y			-0.100842	Down	2.46e-07	4.77e-07	-0.282159	Down	1.47e-43	4.87e-43	-0.0773571	Down	8.54e-05	0.000149	-0.106379	Down	7.2545e-08	1.28179e-07	0.000150256	Up	0.994	0.994	-0.0630649	Down	0.00145588	0.00218013	PF00646	PTHR23125	KOG1947	AT4G33210.1	F-box family protein	K10268	Genetic Information Processing	Folding, Sorting and Degradation	Ubiquitin system
C0000203	Gorai.001G020300.1	1894762	1897190	2211	1788	595											-0.834228	Down	0.058	0.0796	-0.155586	Down	0.693	0.733	0.147	Up	0.698	0.74	0.494677	Up	0.162905	0.198917	0.893724	Up	0.00701	0.00951	0.719782	Up	0.0359958	0.0483528				AT1G76880.1	Duplicated homeodomain-like superfamily protein		NA	NA	NA
C0000204	Gorai.001G020400.1	1922948	1924536	1412	876	291								Y			0.982156	Up	2.78e-20	7.48e-20	0.622972	Up	5.13e-08	9.7e-08	0.242824	Up	0.047	0.0656	-0.193023	Down	0.141847	0.174442	0.700971	Up	5.98e-10	1.04e-09	0.118613	Up	0.346008	0.398567	PF00249	PTHR10641	KOG0048	AT2G16720.1	myb domain protein 7	K09422	Genetic Information Processing	Transcription	Transcription factors
C0000205	Gorai.001G020500.1	1941630	1943118	1286	882	293								Y	Y	Y	2.76013	Up	0.000192	0.000326	3.27326	Up	1.23e-06	2.21e-06	2.06983	Up	0.0152	0.0225	3.56897	Up	2.04574e-08	3.67848e-08	2.71012	Up	0.000328	0.000479	2.58854	Up	0.00083832	0.00127243	PF00249	PTHR10641	KOG0048	AT2G16720.1	myb domain protein 7	K09422	Genetic Information Processing	Transcription	Transcription factors
C0000206	Gorai.001G020600.1	1968499	1969954	1281	816	271								Y	Y	Y	3.32813	Up	0	0	3.15893	Up	0	0	2.77247	Up	5.4e-227	4.82e-226	3.41635	Up	0	0	3.27989	Up	0	0	2.78418	Up	4.4323e-227	3.42876e-226	PF00249	PTHR10641	KOG0048	AT5G35550.1	Duplicated homeodomain-like superfamily protein	K09422	Genetic Information Processing	Transcription	Transcription factors
C0000207	Gorai.001G020700.1	1979552	1983024	1748	1185	394								Y			0.0117058	Up	0.858	0.886	-0.0656163	Down	0.325	0.384	-0.0168359	Down	0.799	0.83	0.17994	Up	0.00484158	0.00690024	0.443409	Up	4.74e-13	8.81e-13	0.577262	Up	8.84778e-22	2.11792e-21	PF04757,PF00097	PTHR23350	KOG0317	AT2G26350.1	peroxin 10	K13346	Cellular Processes	Transport and Catabolism	Peroxisome
C0000208	Gorai.001G020800.1	1985862	1986311	284	273	90											-0.851301	Down	0.433	0.499	-0.0486704	Down	0.954	0.968	-2.36757	Down	0.115	0.152	-3.90428	Down	0.0278118	0.037348	-0.0268414	Down	0.975	0.985	-2.31835	Down	0.125815	0.156678		PTHR11760		AT5G35530.1	Ribosomal protein S3 family protein	K02985	Genetic Information Processing// Genetic Information Processing	Translation// Translation	Ribosome // Ribosome
C0000209	Gorai.001G020900.1	1986491	1990012	2770	2148	715								Y	Y	Y	0.381923	Up	2.13e-05	3.81e-05	0.962865	Up	9.44e-32	2.76e-31	0.786083	Up	1.69e-20	4.63e-20	1.50048	Up	1.1799e-89	4.89537e-89	2.06373	Up	2.42e-202	1.47e-201	1.53689	Up	1.39254e-93	6.27622e-93	PF00924		KOG4629	AT5G12080.1	mechanosensitive channel of small conductance-like 10	K03442	Unclassified	Cellular Processes and Signaling	Pores ion channels
C0000210	Gorai.001G021000.1	2001044	2002201	1158	1158	385								Y	Y		-0.336728	Down	0.00869	0.0131	-0.610046	Down	7.46e-06	1.3e-05	-0.55344	Down	4.1e-05	7.29e-05	1.23759	Up	6.13634e-36	1.72446e-35	1.92616	Up	4.4e-106	1.84e-105	0.628494	Up	1.44986e-08	2.64931e-08				AT3G13980.1			NA	NA	NA
C0000211	Gorai.001G021100.1	2012874	2016800	1550	1101	366								Y			-0.327028	Down	5.32e-17	1.34e-16	0.199567	Up	3.12e-08	5.95e-08	0.0308068	Up	0.407	0.475	0.622859	Up	3.1071e-77	1.20474e-76	0.681579	Up	3.98e-93	1.55e-92	0.577042	Up	2.40018e-64	8.97751e-64	PF00795	PTHR23088	KOG0806	AT5G12040.1	Nitrilase/cyanide hydratase and apolipoprotein N-acyltransferase family protein	K13566	Metabolism	Amino Acid Metabolism	Alanine, aspartate and glutamate metabolism
C0000212	Gorai.001G021200.1	2025553	2028198	2646	1716	571								Y			0.0304618	Up	0.658	0.706	0.175921	Up	0.0093	0.0136	-0.00681088	Down	0.922	0.942	0.43941	Up	9.99358e-12	1.96364e-11	0.562109	Up	8.51e-19	1.74e-18	0.483858	Up	7.3562e-14	1.52829e-13	PF01535	PTHR10483		AT1G05670.1	Pentatricopeptide repeat (PPR-like) superfamily protein	K15078	Genetic Information Processing	Replication and Repair	DNA repair and recombination proteins
C0000213	Gorai.001G021300.1	2028728	2032112	1228	759	252								Y			-0.208881	Down	0.0991	0.131	-0.250573	Down	0.0523	0.071	-0.229091	Down	0.0751	0.102	0.0382622	Up	0.756122	0.785198	0.473123	Up	3.56e-05	5.4e-05	0.405091	Up	0.00049871	0.000767163	PF12165,PF00628	PTHR23123	KOG1632	AT5G20510.1	alfin-like 5	K11728	Genetic Information Processing	Replication and Repair	Chromosome
C0000214	Gorai.001G021400.1	2033350	2033922	573	573	190								Y	Y		-0.872589	Down	7.78e-25	2.26e-24	-1.44147	Down	2.35e-52	8.41e-52	-0.884069	Down	9.39e-25	2.76e-24	-0.728606	Down	2.9875e-18	6.67288e-18	-0.0936812	Down	0.214	0.251	0.161712	Up	0.0256378	0.0349645	PF00011	PTHR11527	KOG0710	AT5G12020.1	17.6 kDa class II heat shock protein	K13993	Genetic Information Processing// Genetic Information Processing	Folding, Sorting and Degradation// Folding, Sorting and Degradation	Chaperones and folding catalysts // Protein processing in endoplasmic reticulum
C0000215	Gorai.001G021500.1	2035562	2036973	939	522	173								Y	Y	Y	-1.07781	Down	0.0055	0.00843	0.894746	Up	0.00136	0.00212	0.369392	Up	0.228	0.285	0.981006	Up	0.0003582	0.000547017	0.857681	Up	0.00236	0.00329	2.58236	Up	3.5909e-35	1.02474e-34	PF03106			AT5G26170.1	WRKY DNA-binding protein 50	K13424	Genetic Information Processing// Organismal Systems	Transcription// Environmental Adaptation	Transcription factors // Plant-pathogen interaction
C0000216	Gorai.001G021600.1	2038350	2040198	1849	1833	610								Y	Y		0.367455	Up	3.15e-05	5.57e-05	0.833865	Up	3.92e-24	1.04e-23	0.742516	Up	6.81e-19	1.81e-18	1.46001	Up	3.28598e-87	1.34559e-86	1.39216	Up	4.9e-77	1.73e-76	1.32423	Up	1.05998e-67	4.06087e-67				AT5G26160.1			NA	NA	NA
C0000217	Gorai.001G021700.1	2042036	2044991	744	288	95								Y	Y		0.843364	Up	2.82e-22	7.84e-22	1.05786	Up	6.47e-36	1.98e-35	0.986615	Up	1.04e-30	3.32e-30	0.877711	Up	7.2924e-24	1.77357e-23	1.02128	Up	5.53e-33	1.36e-32	0.966863	Up	5.87982e-29	1.56015e-28	PF05254		KOG3481	AT4G33100.1			NA	NA	NA
C0000218	Gorai.001G021800.1	2046595	2053103	2952	2619	872								Y			-0.546481	Down	9.57e-256	9.24e-255	-0.128072	Down	1.84e-17	4.37e-17	-0.0403008	Down	0.00662	0.0101	0.465182	Up	4.68014e-257	3.46543e-256	0.603869	Up	0	0	0.669472	Up	0	0	PF01433	PTHR11533	KOG1046	AT4G33090.1	aminopeptidase M1	K08776	Metabolism	Enzyme Families	Peptidases
C0000219	Gorai.001G021900.1	2071195	2071993	799	591	196								Y	Y		-0.121989	Down	0.0664	0.0905	-0.364885	Down	1.94e-07	3.6e-07	-0.342976	Down	9.19e-07	1.76e-06	-0.64507	Down	1.65973e-18	3.7252e-18	-1.05614	Down	1.85e-40	4.9e-40	-1.16292	Down	1.89981e-46	6.10904e-46						K04426	Metabolism// Genetic Information Processing// Environmental Information Processing// Organismal Systems// Human Diseases	Enzyme Families// Folding, Sorting and Degradation// Signal Transduction// Nervous System// Neurodegenerative Diseases	Protein kinases // Protein processing in endoplasmic reticulum // MAPK signaling pathway // Neurotrophin signaling pathway // Amyotrophic lateral sclerosis (ALS)
C0000220	Gorai.001G022000.1	2075767	2077446	1680	834	277								Y	Y		-0.794201	Down	5.2e-10	1.1e-09	-0.887734	Down	1.48e-11	3.1e-11	-1.06368	Down	4.46e-15	1.09e-14	-0.786524	Down	1.10447e-09	2.06173e-09	0.146067	Up	0.186	0.221	-0.27206	Down	0.022679	0.0310739	PF03168			AT5G11890.1			NA	NA	NA
C0000221	Gorai.001G022100.1	2082940	2084818	1218	813	270								Y	Y	Y	1.04321	Up	0.0273	0.0391	1.49882	Up	0.00064	0.00102	1.3832	Up	0.00204	0.00325	1.28843	Up	0.00467768	0.0066716	3.43259	Up	1.37e-28	3.21e-28	2.66069	Up	1.10166e-13	2.28011e-13	PF03195			AT3G13850.1	LOB domain-containing protein 22	K01955	Metabolism// Metabolism	Nucleotide Metabolism// Amino Acid Metabolism	Pyrimidine metabolism // Alanine, aspartate and glutamate metabolism
C0000222	Gorai.001G022200.1	2086201	2091764	2910	2118	705								Y			0.2469	Up	2.8e-10	5.99e-10	0.41751	Up	1.59e-27	4.41e-27	0.265682	Up	1.63e-11	3.66e-11	0.225999	Up	1.20057e-08	2.17311e-08	0.327369	Up	6.14e-17	1.22e-16	0.30617	Up	8.96638e-15	1.89815e-14	PF06068,PF07728,PF05496,PF00004,PF01434	PTHR23076	KOG0734	AT2G26140.1	FTSH protease 4	K08955	Metabolism	Enzyme Families	Peptidases
C0000223	Gorai.001G022300.1	2092949	2095570	1947	1314	437								Y	Y	Y	-1.11434	Down	1.26e-16	3.14e-16	-0.416977	Down	0.000561	0.000894	-0.778165	Down	1.49e-09	3.16e-09	-0.384143	Down	0.0013726	0.00202835	2.01269	Up	4.55e-141	2.23e-140	1.09208	Up	2.88976e-31	7.88732e-31	PF00612	PTHR23335:SF1		AT2G26180.1	IQ-domain 6		NA	NA	NA
C0000224	Gorai.001G022400.1	2102868	2105970	1963	1389	462								Y	Y	Y	-1.90172	Down	0	0	-2.13179	Down	0	0	-1.02231	Down	0	0	-3.1445	Down	0	0	-3.38686	Down	0	0	-0.55294	Down	2.07648e-277	1.83728e-276				AT4G33050.3	calmodulin-binding family protein		NA	NA	NA
C0000225	Gorai.001G022500.1	2108095	2111624	1467	1035	344								Y	Y	Y	-1.78618	Down	0	0	-1.77527	Down	0	0	-1.5336	Down	7.1e-254	6.8e-253	-2.13615	Down	0	0	-1.98775	Down	0	0	-1.53983	Down	2.07802e-250	1.71288e-249	PF05653,PF00892		KOG2922	AT5G11960.1	Protein of unknown function (DUF803)		NA	NA	NA
C0000226	Gorai.001G022600.1	2123700	2124026	327	327	108											-1.39444	Down	0.0265	0.038	0.618754	Up	0.167	0.21	-0.432668	Down	0.42	0.489	-0.442543	Down	0.40922	0.462708	0.586135	Up	0.195	0.23	0.164039	Up	0.737102	0.767503	PF12023			AT5G11970.1	Protein of unknown function (DUF3511)		NA	NA	NA
C0000227	Gorai.001G022700.1	2132154	2133044	891	891	296								Y	Y		0.514481	Up	5.52e-09	1.13e-08	1.80377	Up	2.92e-141	1.67e-140	0.937559	Up	1.17e-29	3.69e-29	1.28499	Up	4.6147e-61	1.60961e-60	1.78718	Up	4.17e-137	2.01e-136	1.27521	Up	5.73616e-59	2.05614e-58				AT2G26110.1	Protein of unknown function (DUF761)		NA	NA	NA
C0000228	Gorai.001G022800.1	2150897	2158250	3416	2814	937								Y			0.261779	Up	6.18e-30	1.93e-29	0.12795	Up	7.84e-08	1.47e-07	0.130235	Up	4.6e-08	9.26e-08	-0.200273	Down	1.80008e-15	3.82787e-15	-0.271559	Down	2.97e-26	6.76e-26	-0.336863	Down	3.00964e-38	8.88178e-38	PF07714,PF00069	PTHR23257	KOG0192	AT5G11850.1	Protein kinase superfamily protein	K04424	Metabolism// Environmental Information Processing// Cellular Processes	Enzyme Families// Signal Transduction// Cell Communication	Protein kinases // MAPK signaling pathway // Tight junction
C0000229	Gorai.001G022900.1	2163662	2166789	1720	726	241								Y	Y		1.58359	Up	6.75e-240	6.29e-239	0.95133	Up	1.09e-69	4.45e-69	0.950797	Up	1.54e-69	7.15e-69	0.836799	Up	2.12014e-52	6.90948e-52	0.583016	Up	4.85e-24	1.07e-23	0.178702	Up	0.00403112	0.00586852	PF05608	PTHR20921	KOG3150	AT2G26070.1	Protein of unknown function (DUF778)		NA	NA	NA
C0000230	Gorai.001G023000.1	2173325	2174473	1149	549	182								Y	Y	Y	-1.7773	Down	0.00513	0.00789	-0.711635	Down	0.182	0.227	-4.82237	Down	1.39e-06	2.64e-06	-1.30345	Down	0.02768	0.0371797	-0.952841	Down	0.0888	0.11	-2.24435	Down	0.00157556	0.00235334	PF10604,PF03364,PF00407			AT2G26040.1	PYR1-like 2	K14496	Environmental Information Processing	Signal Transduction	Plant hormone signal transduction
C0000231	Gorai.001G023100.1	2180542	2185271	2655	1683	560								Y	Y		0.126673	Up	0.842	0.872	0.299253	Up	0.617	0.664	-1.92011	Down	0.0302	0.0432	1.65497	Up	0.000368536	0.00056228	0.906044	Up	0.0898	0.111	0.93646	Up	0.0789228	0.101642	PF07526,PF00046	PTHR11850	KOG0773	AT4G32980.1	homeobox gene 1		NA	NA	NA
C0000232	Gorai.001G023200.1	2186492	2190152	1607	1035	344								Y	Y	Y	-1.08731	Down	2.99e-168	2.24e-167	-2.24203	Down	0	0	-1.98655	Down	0	0	-2.56161	Down	0	0	-2.34111	Down	0	0	-2.73403	Down	0	0	PF03096	PTHR11034	KOG2931	AT5G56750.1	N-MYC downregulated-like 1	K14727	Metabolism	Xenobiotics Biodegradation and Metabolism	Benzoate degradation
C0000233	Gorai.001G023300.1	2207932	2214729	2696	1533	510								Y			-0.277475	Down	1.99e-11	4.41e-11	-0.31395	Down	9.03e-14	1.99e-13	-0.122246	Down	0.00271	0.00429	0.409002	Up	3.3697e-28	8.66251e-28	0.602674	Up	1.31e-62	4.19e-62	0.713476	Up	1.78654e-89	7.87146e-89	PF00400	PTHR11871	KOG1354	AT1G17720.2	Protein phosphatase 2A, regulatory subunit PR55	K04354	Genetic Information Processing// Genetic Information Processing// Cellular Processes// Cellular Processes// Human Diseases// Human Diseases	Translation// Replication and Repair// Cell Growth and Death// Cell Communication// Infectious Diseases// Infectious Diseases	mRNA surveillance pathway // Chromosome // Cell cycle - yeast // Tight junction // Hepatitis C // Chagas disease (American trypanosomiasis)
C0000234	Gorai.001G023400.1	2214026	2214806	781	201	66											0.148699	Up	0.823	0.855	0.799327	Up	0.162	0.203	0.0918583	Up	0.891	0.914	1.01487	Up	0.064235	0.083015	1.17479	Up	0.0279	0.0362	1.38209	Up	0.0074642	0.0106807
C0000235	Gorai.001G023500.1	2218751	2221164	1247	639	212								Y			-0.254143	Down	7.31e-18	1.88e-17	-0.00167107	Down	0.953	0.967	-0.126737	Down	1.45e-05	2.63e-05	0.34825	Up	2.23358e-38	6.40594e-38	0.498284	Up	6.15e-80	2.21e-79	0.403642	Up	6.07404e-51	2.03254e-50	PF01058	PTHR11995	KOG1687	AT5G11770.1	NADH-ubiquinone oxidoreductase 20 kDa subunit, mitochondrial	K03940	Metabolism// Human Diseases// Human Diseases// Human Diseases	Energy Metabolism// Neurodegenerative Diseases// Neurodegenerative Diseases// Neurodegenerative Diseases	Oxidative phosphorylation // Alzheimer's disease // Parkinson's disease // Huntington's disease
C0000236	Gorai.001G023600.1	2221311	2223550	1189	768	255								Y			0.508595	Up	0.0516	0.0713	0.979899	Up	5.41e-05	9.11e-05	0.397961	Up	0.139	0.18	0.792477	Up	0.00156359	0.00230341	0.805036	Up	0.00134	0.0019	0.336998	Up	0.218238	0.262775	PF10258		KOG3948	AT3G20430.1		K14291	Genetic Information Processing	Translation	RNA transport
C0000237	Gorai.001G023700.1	2223687	2226775	1787	1467	488								Y			0.287549	Up	1.34e-31	4.27e-31	0.434352	Up	7.16e-72	2.95e-71	0.537153	Up	1.16e-112	6.92e-112	0.891007	Up	0	0	0.882945	Up	0	0	0.886906	Up	0	0	PF01650	PTHR12000	KOG1348	AT4G32940.1	gamma vacuolar processing enzyme	K01369	Metabolism// Cellular Processes// Organismal Systems	Enzyme Families// Transport and Catabolism// Immune System	Peptidases // Lysosome // Antigen processing and presentation
C0000238	Gorai.001G023800.1	2238344	2245294	1824	891	296								Y	Y		0.490066	Up	7.7e-73	3.64e-72	0.56643	Up	3.39e-97	1.61e-96	0.457834	Up	8.39e-62	3.67e-61	0.907109	Up	3.9403e-277	3.06316e-276	1.08009	Up	0	0	1.04107	Up	0	0	PF07797			AT1G55340.2	Protein of unknown function (DUF1639)		NA	NA	NA
C0000239	Gorai.001G023900.1	2242424	2243062	639	333	110								Y	Y	Y	2.27798	Up	0.00108	0.00175	2.03879	Up	0.00553	0.00826	1.65479	Up	0.0364	0.0516	3.3368	Up	5.86102e-09	1.07029e-08	3.22109	Up	4.3e-08	7.18e-08	2.86156	Up	5.9673e-06	9.98602e-06
C0000240	Gorai.001G024000.1	2249430	2254567	3068	2118	705								Y			0.938347	Up	0	0	0.620586	Up	4.51e-160	2.75e-159	0.733484	Up	2.46e-231	2.22e-230	0.654742	Up	2.0578e-180	1.23783e-179	0.607678	Up	7.52e-152	3.85e-151	0.779196	Up	6.87324e-261	5.82088e-260				AT2G25930.1	hydroxyproline-rich glycoprotein family protein	K12125	Organismal Systems	Environmental Adaptation	Circadian rhythm - plant
C0000241	Gorai.001G024100.1	2257435	2262601	3012	2115	704								Y			0.682009	Up	1.4e-219	1.24e-218	0.126954	Up	1.18e-07	2.21e-07	0.446053	Up	5.57e-86	2.87e-85	0.0686355	Up	0.0045406	0.00648545	0.0415221	Up	0.089	0.11	0.123844	Up	3.07912e-07	5.39966e-07				AT2G25930.1	hydroxyproline-rich glycoprotein family protein	K12125	Organismal Systems	Environmental Adaptation	Circadian rhythm - plant
C0000242	Gorai.001G024200.1	2266980	2268273	810	456	151								Y	Y		0.1187	Up	0.122	0.159	1.70099	Up	1.84e-183	1.21e-182	0.586907	Up	2.16e-16	5.44e-16	-0.363223	Down	1.5399e-05	2.50536e-05	0.637974	Up	2.7e-19	5.58e-19	-1.47746	Down	1.16522e-46	3.75421e-46	PF00407,PF10604			AT5G28010.1	Polyketide cyclase/dehydrase and lipid transport superfamily protein		NA	NA	NA
C0000243	Gorai.001G024300.1	2284179	2286009	1310	852	283								Y	Y		1.65145	Up	1.41e-88	7.35e-88	1.5232	Up	3.74e-71	1.54e-70	1.50709	Up	2.93e-69	1.36e-68	1.49128	Up	1.12949e-67	4.11604e-67	1.84367	Up	1.11e-114	4.83e-114	1.42133	Up	3.2084e-59	1.15245e-58	PF00249	PTHR10641	KOG0048	AT5G65790.1	myb domain protein 68	K09422	Genetic Information Processing	Transcription	Transcription factors
C0000244	Gorai.001G024400.1	2311859	2313260	1402	1080	359								Y	Y	Y	2.45676	Up	0	0	2.71693	Up	0	0	2.16837	Up	0	0	3.97665	Up	0	0	3.89542	Up	0	0	3.58436	Up	0	0	PF00642	PTHR14493	KOG1595	AT4G29190.1	Zinc finger C-x8-C-x5-C-x3-H type family protein	K15172	Genetic Information Processing	Transcription	Transcription machinery
C0000245	Gorai.001G024500.1	2328153	2331691	958	429	142								Y	Y		0.805046	Up	6.19e-08	1.23e-07	1.03263	Up	8.5e-13	1.83e-12	0.703811	Up	4.17e-06	7.78e-06	1.4762	Up	2.05402e-28	5.29405e-28	1.80715	Up	2.78e-46	7.75e-46	1.66323	Up	2.60802e-37	7.62305e-37	PF02686	PTHR13373		AT4G32915.1		K02435	Genetic Information Processing	Translation	Aminoacyl-tRNA biosynthesis
C0000246	Gorai.001G024600.1	2332514	2342437	6236	5940	1979								Y			0.321742	Up	3.95e-20	1.06e-19	0.328286	Up	1.57e-20	3.94e-20	0.434562	Up	6.09e-36	2.08e-35	0.432088	Up	1.24305e-35	3.48139e-35	0.482399	Up	2.49e-44	6.81e-44	0.395634	Up	2.976e-29	7.92386e-29		PTHR15502		AT4G32820.1	Tetratricopeptide repeat (TPR)-like superfamily protein		NA	NA	NA
C0000247	Gorai.001G024700.1	2343374	2346276	1014	594	197											0.240029	Up	0.00956	0.0144	0.227692	Up	0.0152	0.0219	0.174354	Up	0.0657	0.0898	0.204163	Up	0.029993	0.0401477	0.207456	Up	0.0281	0.0364	0.254846	Up	0.00678998	0.0097438				AT1G76480.2			NA	NA	NA
C0000248	Gorai.001G024800.1	2348653	2349018	366	366	121											-2.15941	Down	0.221	0.275	-2.15941	Down	0.238	0.29	-2.15941	Down	0.238	0.296	-2.15941	Down	0.235846	0.281301	-0.0268414	Down	0.983	0.99	-2.15941	Down	0.25093	0.297539	PF01277			AT2G25890.1	Oleosin family protein		NA	NA	NA
C0000249	Gorai.001G024900.1	2351519	2354768	1842	879	292								Y	Y		-0.798206	Down	1.22e-38	4.25e-38	-1.52709	Down	3.27e-104	1.61e-103	-1.03946	Down	7.23e-58	3.08e-57	-1.76114	Down	7.56708e-128	3.76114e-127	-0.0487087	Down	0.374	0.42	-0.774624	Down	2.87688e-35	8.21453e-35	PF00069,PF07714	PTHR22985	KOG0580	AT4G32830.1	ataurora1	K08850	Metabolism// Genetic Information Processing	Enzyme Families// Replication and Repair	Protein kinases // Chromosome
C0000250	Gorai.001G025000.1	2353903	2357870	2278	1647	548								Y	Y	Y	5.1561	Up	0	0	3.49652	Up	0	0	6.20116	Up	0	0	6.24058	Up	0	0	7.26443	Up	0	0	5.15315	Up	0	0	PF00365	PTHR13697	KOG2440	AT4G26270.1	phosphofructokinase 3	K00850	Metabolism// Metabolism// Metabolism// Metabolism// Metabolism	Carbohydrate Metabolism// Carbohydrate Metabolism// Carbohydrate Metabolism// Carbohydrate Metabolism// Energy Metabolism	Glycolysis / Gluconeogenesis // Pentose phosphate pathway // Fructose and mannose metabolism // Galactose metabolism // Methane metabolism
C0000251	Gorai.001G025100.1	2360372	2360641	270	270	89								Y	Y	Y	1.26418	Up	0.0151	0.0223	1.15296	Up	0.0312	0.0435	1.49041	Up	0.00307	0.00484	1.79248	Up	0.000166244	0.000258265	2.26594	Up	2.35e-07	3.84e-07	2.20521	Up	7.17176e-07	1.24273e-06				AT1G16820.1	vacuolar ATP synthase catalytic subunit-related / V-ATPase-related / vacuolar proton pump-related		NA	NA	NA
C0000252	Gorai.001G025200.1	2361307	2361444	138	138	45											0.912137	Up	0.0061	0.00932	0.95133	Up	0.00431	0.00649	0.723029	Up	0.0373	0.0527	0.0475736	Up	0.90555	0.923054	0.540199	Up	0.133	0.16	-0.291881	Down	0.485374	0.541851				AT1G16820.1	vacuolar ATP synthase catalytic subunit-related / V-ATPase-related / vacuolar proton pump-related		NA	NA	NA
C0000253	Gorai.001G025300.1	2364339	2365348	830	402	133								Y	Y		0.586104	Up	0.204	0.256	0.474892	Up	0.317	0.375	0.954355	Up	0.0283	0.0407	0.898676	Up	0.0407042	0.0538005	1.6736	Up	1.29e-05	1.99e-05	0.0910375	Up	0.858448	0.879008	PF00235	PTHR11604	KOG1755	AT2G19770.1	profilin 5	K05759	Cellular Processes// Cellular Processes// Human Diseases	Cell Motility// Cell Motility// Infectious Diseases	Regulation of actin cytoskeleton // Cytoskeleton proteins // Shigellosis
C0000254	Gorai.001G025400.1	2366482	2366739	258	258	85								Y	Y		1.27269	Up	0.00501	0.0077	0.95133	Up	0.0496	0.0675	1.20811	Up	0.00903	0.0136	1.63636	Up	0.000131216	0.000204906	1.1307	Up	0.0162	0.0214	1.05802	Up	0.026982	0.0367311				AT1G16820.1	vacuolar ATP synthase catalytic subunit-related / V-ATPase-related / vacuolar proton pump-related		NA	NA	NA
C0000255	Gorai.001G025500.1	2376868	2379092	2225	1128	375								Y			0.326791	Up	0.0439	0.0613	0.27115	Up	0.101	0.132	-0.0143943	Down	0.933	0.951	0.322181	Up	0.0491468	0.0643936	0.682481	Up	9.97e-06	1.55e-05	0.460131	Up	0.0043438	0.00631018	PF02536		KOG1267	AT1G79220.1	Mitochondrial transcription termination factor family protein	K06674	Genetic Information Processing// Cellular Processes	Replication and Repair// Cell Growth and Death	Chromosome // Cell cycle - yeast
C0000256	Gorai.001G025600.1	2379946	2381642	1027	489	162								Y	Y	Y	1.81026	Up	1.84e-73	8.76e-73	2.23262	Up	6.08e-126	3.27e-125	1.79379	Up	1.76e-70	8.23e-70	1.30594	Up	1.41111e-32	3.82361e-32	0.911758	Up	1.2e-14	2.29e-14	0.980006	Up	6.57854e-17	1.45267e-16	PF03386			AT5G25940.1	early nodulin-related		NA	NA	NA
C0000257	Gorai.001G025700.1	2383328	2387750	2354	1545	514								Y			0.46209	Up	1.1e-07	2.17e-07	0.191847	Up	0.0374	0.0516	0.333848	Up	0.000206	0.000353	0.505844	Up	6.55342e-09	1.19446e-08	0.583432	Up	1.46e-11	2.64e-11	0.599137	Up	4.55646e-12	9.0911e-12	PF04928,PF01909,PF04926	PTHR10682	KOG2245	AT4G32850.10	nuclear poly(a) polymerase	K14376	Genetic Information Processing	Translation	mRNA surveillance pathway
C0000258	Gorai.001G025800.1	2395051	2396630	526	348	115								Y	Y	Y	1.773	Up	1.42e-65	6.4e-65	2.49545	Up	1.01e-161	6.18e-161	1.9685	Up	2.04e-84	1.04e-83	1.24493	Up	1.64581e-27	4.19597e-27	0.565211	Up	1.26e-05	1.95e-05	0.842064	Up	1.09378e-11	2.16336e-11	PF03386			AT5G25940.1	early nodulin-related		NA	NA	NA
C0000259	Gorai.001G025900.1	2399675	2406292	3028	2331	776								Y			0.443639	Up	9.14e-113	5.41e-112	0.0951098	Up	6.53e-06	1.14e-05	0.25516	Up	1.85e-35	6.28e-35	0.440838	Up	3.08596e-109	1.40635e-108	0.409589	Up	1.01e-92	3.93e-92	0.278095	Up	1.85505e-41	5.67039e-41	PF04928,PF01909,PF04926	PTHR10682	KOG2245	AT2G25850.4	poly(A) polymerase 2	K14376	Genetic Information Processing	Translation	mRNA surveillance pathway
C0000260	Gorai.001G026000.1	2407722	2411350	3537	3036	1011								Y	Y	Y	2.93969	Up	0	0	3.74932	Up	0	0	3.19143	Up	0	0	3.50483	Up	0	0	2.94465	Up	0	0	2.66152	Up	0	0	PF08263,PF00560,PF00069,PF07714	PTHR23258	KOG1187	AT5G25930.1	Protein kinase family protein with leucine-rich repeat domain	K00924	Unclassified	Cellular Processes and Signaling	Signal transduction mechanisms
C0000261	Gorai.001G026100.1	2429597	2434143	1942	1581	526								Y			0.00843461	Up	0.763	0.8	0.00546304	Up	0.847	0.872	0.10032	Up	0.000318	0.000538	0.392863	Up	6.6167e-50	2.11102e-49	0.524542	Up	1.11e-90	4.25e-90	0.507073	Up	1.4735e-83	6.25093e-83	PF02190	PTHR14255	KOG1400	AT2G25740.1	ATP-dependent protease La (LON) domain protein	K11793	Genetic Information Processing	Folding, Sorting and Degradation	Ubiquitin system
C0000262	Gorai.001G026200.1	2434653	2440806	2134	1752	583								Y	Y	Y	1.13142	Up	0	0	0.550182	Up	0	0	0.106124	Up	5.98e-14	1.43e-13	-1.69368	Down	0	0	-2.45296	Down	0	0	-2.62869	Down	0	0	PF00390,PF03949	PTHR23406	KOG1257	AT5G25880.1	NADP-malic enzyme 3	K00029	Metabolism// Metabolism	Carbohydrate Metabolism// Energy Metabolism	Pyruvate metabolism // Carbon fixation in photosynthetic organisms
C0000263	Gorai.001G026300.1	2443813	2452106	2913	1977	658								Y			0.102277	Up	0.000355	0.000593	-0.279757	Down	1.45e-19	3.58e-19	0.0297466	Up	0.311	0.373	-0.182052	Down	2.03122e-09	3.76147e-09	-0.313563	Down	9.81e-24	2.16e-23	-0.194149	Down	2.71628e-10	5.20401e-10	PF00069,PF07714	PTHR11909	KOG1164	AT2G25760.1	Protein kinase family protein	K08957	Metabolism// Environmental Information Processing// Environmental Information Processing	Enzyme Families// Signal Transduction// Signal Transduction	Protein kinases // Wnt signaling pathway // Hedgehog signaling pathway
C0000264	Gorai.001G026400.1	2455692	2456655	964	498	165								Y	Y		-0.780912	Down	0.000658	0.00108	0.202291	Up	0.303	0.36	-0.0895886	Down	0.663	0.707	0.631541	Up	0.000511738	0.000774412	0.772246	Up	1.46e-05	2.25e-05	1.14762	Up	7.54622e-12	1.4982e-11	PF10604			AT4G32870.1	Polyketide cyclase/dehydrase and lipid transport superfamily protein		NA	NA	NA
C0000265	Gorai.001G026500.1	2456793	2459802	1740	1233	410								Y	Y		-0.140783	Down	0.0226	0.0327	0.275091	Up	2.26e-06	4.03e-06	0.497214	Up	6.87e-19	1.82e-18	0.482836	Up	7.14822e-18	1.58669e-17	0.436516	Up	1.49e-14	2.84e-14	1.06765	Up	8.2092e-97	3.7792e-96	PF12146	PTHR11614	KOG1455	AT5G11650.1	alpha/beta-Hydrolases superfamily protein	K01054	Metabolism// Metabolism	Lipid Metabolism// Enzyme Families	Glycerolipid metabolism // Peptidases
C0000266	Gorai.001G026600.1	2460866	2462338	1473	1134	377								Y	Y	Y	-3.21451	Down	0	0	-3.30132	Down	0	0	-3.21111	Down	0	0	-2.84659	Down	0	0	-2.63734	Down	0	0	-2.613	Down	0	0	PF08246,PF00112	PTHR12411	KOG1542	AT2G21430.1	Papain family cysteine protease	K01376	Unclassified	Metabolism	Others
C0000267	Gorai.001G026700.1	2472136	2475716	3268	2919	972	R-IV	Leucine-rich receptor-like protein kinase family protein	Orth17	Orth61				Y	Y		-1.15709	Down	5.77e-64	2.56e-63	-0.54209	Down	3.8e-18	9.15e-18	-0.69821	Down	1.4e-27	4.27e-27	-0.0947637	Down	0.100548	0.126924	-0.0440234	Down	0.444	0.492	-1.03216	Down	3.75504e-51	1.25983e-50	PF08263,PF00560,PF00069,PF07714	PTHR23258	KOG1187	AT2G25790.1	Leucine-rich receptor-like protein kinase family protein	K00924	Unclassified	Cellular Processes and Signaling	Signal transduction mechanisms
C0000268	Gorai.001G026800.1	2482829	2489646	3202	2526	841								Y	Y		-0.872334	Down	2.11e-46	8.04e-46	-0.0626579	Down	0.243	0.295	-0.0112587	Down	0.832	0.861	0.46748	Up	1.32226e-21	3.11829e-21	1.12452	Up	1.03e-144	5.13e-144	0.605997	Up	3.61182e-36	1.0431e-35	PF00046,PF01852,PF08670	PTHR19418		AT4G32880.1	homeobox gene 8	K09338	Genetic Information Processing	Transcription	Transcription factors
C0000269	Gorai.001G026900.1	2503679	2505937	1604	1560	519								Y	Y	Y	1.85003	Up	0	0	3.10001	Up	0	0	3.113	Up	0	0	3.99	Up	0	0	3.52994	Up	0	0	3.43591	Up	0	0	PF00415	PTHR22870	KOG1427	AT5G11580.1	Regulator of chromosome condensation (RCC1) family protein	K11494	Genetic Information Processing	Replication and Repair	Chromosome
C0000270	Gorai.001G027000.1	2506089	2509927	2034	1677	558								Y	Y		-1.53184	Down	2.15e-16	5.34e-16	-1.92808	Down	1.53e-21	3.91e-21	-1.14518	Down	9.61e-11	2.11e-10	-1.53357	Down	4.5274e-16	9.73466e-16	0.0382536	Up	0.792	0.814	-1.43383	Down	2.274e-14	4.77482e-14	PF03055	PTHR10543	KOG1285	AT4G32810.1	carotenoid cleavage dioxygenase 8	K00464	Unclassified	Metabolism	Biosynthesis and biodegradation of secondary metabolites
C0000271	Gorai.001G027100.1	2526495	2528914	1576	774	257											0.733661	Up	0.38	0.444	-2.3706	Down	0.114	0.148	-1.36757	Down	0.269	0.327	0.429907	Up	0.630322	0.669554	0.973159	Up	0.224	0.263	-2.31835	Down	0.125815	0.156565	PF01048	PTHR21234		AT4G28940.1	Phosphorylase superfamily protein	K01243	Metabolism	Amino Acid Metabolism	Cysteine and methionine metabolism
C0000272	Gorai.001G027200.1	2534222	2539419	1880	1524	507								Y	Y		-1.69061	Down	1.25e-30	3.95e-30	-1.39699	Down	5.9e-23	1.53e-22	-1.17793	Down	6e-18	1.56e-17	-0.392784	Down	0.000957904	0.00142663	-0.466791	Down	0.000116	0.000173	-0.378428	Down	0.00160481	0.00239609				AT4G32770.1	tocopherol cyclase, chloroplast / vitamin E deficient 1 (VTE1) / sucrose export defective 1 (SXD1)	K09834	Metabolism	Metabolism of Cofactors and Vitamins	Ubiquinone and other terpenoid-quinone biosynthesis
C0000273	Gorai.001G027300.1	2545671	2546153	483	477	158								Y	Y		-1.61684	Down	0.0134	0.0199	-2.55117	Down	0.00115	0.0018	-0.548146	Down	0.318	0.381	-0.973058	Down	0.0996962	0.125918	1.52955	Up	6.14e-05	9.23e-05	1.12557	Up	0.00627964	0.00903281	PF00011	PTHR11527		AT1G53540.1	HSP20-like chaperones superfamily protein	K13993	Genetic Information Processing// Genetic Information Processing	Folding, Sorting and Degradation// Folding, Sorting and Degradation	Chaperones and folding catalysts // Protein processing in endoplasmic reticulum
C0000274	Gorai.001G027400.1	2556067	2556426	360	330	109								Y	Y		-0.550435	Down	0.233	0.287	0.0127301	Up	0.979	0.98	-0.109776	Down	0.799	0.83	1.57067	Up	1.22062e-06	2.07245e-06	0.57888	Up	0.135	0.163	0.524407	Up	0.181766	0.221489							NA	NA	NA
C0000275	Gorai.001G027500.1	2562008	2567967	2236	1752	583								Y	Y		-0.931096	Down	7.75e-27	2.32e-26	-1.24952	Down	2.75e-41	8.92e-41	-0.858933	Down	4.64e-23	1.33e-22	-0.316582	Down	6.0805e-05	9.63709e-05	-0.143964	Down	0.0616	0.0775	0.290747	Up	5.1631e-05	8.33105e-05	PF01565,PF04030	PTHR13878	KOG4730	AT5G11540.1	D-arabinono-1,4-lactone oxidase family protein	K00103	Metabolism	Carbohydrate Metabolism	Ascorbate and aldarate metabolism
C0000276	Gorai.001G027600.1	2572461	2580270	4613	3960	1319								Y			0.676919	Up	7.16e-59	3.05e-58	0.363981	Up	3.39e-16	7.86e-16	0.759323	Up	4.06e-74	1.94e-73	0.78894	Up	6.6149e-81	2.61886e-80	0.556265	Up	9.24e-38	2.38e-37	0.404835	Up	1.2919e-19	2.98842e-19				AT5G11530.1	embryonic flower 1 (EMF1)		NA	NA	NA
C0000277	Gorai.001G027700.1	2591837	2599270	4904	3768	1255								Y			0.474333	Up	1.63e-33	5.35e-33	0.0658494	Up	0.122	0.157	0.449943	Up	1.8e-29	5.64e-29	0.313439	Up	1.56576e-14	3.26715e-14	0.271449	Up	4.9e-11	8.76e-11	0.235943	Up	1.6021e-08	2.9235e-08				AT5G11530.1	embryonic flower 1 (EMF1)		NA	NA	NA
C0000278	Gorai.001G027800.1	2609747	2613469	1308	474	157								Y			0.489229	Up	7.16e-85	3.66e-84	0.342908	Up	8.3e-40	2.65e-39	0.364369	Up	5.36e-45	2.02e-44	0.507523	Up	4.23546e-90	1.76362e-89	0.393602	Up	2.07e-52	6.09e-52	0.264646	Up	2.1243e-23	5.20791e-23	PF00179	PTHR11621	KOG0417	AT5G25760.1	peroxin4	K10689	Genetic Information Processing	Folding, Sorting and Degradation	Ubiquitin system
C0000279	Gorai.001G027900.1	2614439	2621005	2631	2040	679								Y			0.0951418	Up	4.85e-09	9.97e-09	-0.196886	Down	4.6e-30	1.32e-29	-0.0677488	Down	6.17e-05	0.000109	0.0751985	Up	4.99788e-06	8.29718e-06	0.10648	Up	9.96e-11	1.77e-10	0.0638723	Up	0.00012756	0.000202113	PF00790,PF03127	PTHR13856	KOG1087	AT4G32760.2	ENTH/VHS/GAT family protein	K12182	Cellular Processes// Cellular Processes	Transport and Catabolism// Transport and Catabolism	Endocytosis // Phagosome
C0000280	Gorai.001G028000.1	2640994	2646316	1640	1281	426								Y			-0.623838	Down	6.15e-31	1.94e-30	-0.418151	Down	2.07e-15	4.72e-15	-0.549134	Down	2.32e-24	6.76e-24	-0.173681	Down	0.000575466	0.000868118	0.356092	Up	1.41e-14	2.69e-14	-0.163179	Down	0.0013422	0.00201252	PF00155	PTHR11879	KOG1411	AT5G11520.1	aspartate aminotransferase 3	K00813	Metabolism// Metabolism// Metabolism// Metabolism// Metabolism// Metabolism// Metabolism// Metabolism// Metabolism// Metabolism// Metabolism	Energy Metabolism// Amino Acid Metabolism// Amino Acid Metabolism// Amino Acid Metabolism// Amino Acid Metabolism// Amino Acid Metabolism// Amino Acid Metabolism// Amino Acid Metabolism// Biosynthesis of Other Secondary Metabolites// Biosynthesis of Othe	Carbon fixation in photosynthetic organisms // Alanine, aspartate and glutamate metabolism // Cysteine and methionine metabolism // Arginine and proline metabolism // Tyrosine metabolism // Phenylalanine metabolism // Phenylalanine, tyrosine and tryptoph
C0000281	Gorai.001G028100.1	2649611	2653321	1777	1359	452								Y			-0.263991	Down	2.24e-44	8.34e-44	-0.108029	Down	6.34e-09	1.24e-08	0.0042352	Up	0.817	0.846	0.422081	Up	9.94648e-137	5.13105e-136	0.0242869	Up	0.183	0.218	0.152567	Up	1.84555e-17	4.1198e-17	PF00155	PTHR11879	KOG1411	AT5G11520.1	aspartate aminotransferase 3	K00813	Metabolism// Metabolism// Metabolism// Metabolism// Metabolism// Metabolism// Metabolism// Metabolism// Metabolism// Metabolism// Metabolism	Energy Metabolism// Amino Acid Metabolism// Amino Acid Metabolism// Amino Acid Metabolism// Amino Acid Metabolism// Amino Acid Metabolism// Amino Acid Metabolism// Amino Acid Metabolism// Biosynthesis of Other Secondary Metabolites// Biosynthesis of Othe	Carbon fixation in photosynthetic organisms // Alanine, aspartate and glutamate metabolism // Cysteine and methionine metabolism // Arginine and proline metabolism // Tyrosine metabolism // Phenylalanine metabolism // Phenylalanine, tyrosine and tryptoph
C0000282	Gorai.001G028200.1	2653326	2659234	3773	3036	1011								Y			0.178669	Up	4.13e-05	7.27e-05	-0.251213	Down	1.18e-07	2.2e-07	0.0064587	Up	0.887	0.91	-0.23648	Down	5.58462e-07	9.58686e-07	0.0147088	Up	0.746	0.773	-0.419967	Down	1.5942e-17	3.56355e-17	PF00249	PTHR10641	KOG0048	AT4G32730.2	Homeodomain-like protein	K09422	Genetic Information Processing	Transcription	Transcription factors
C0000283	Gorai.001G028300.1	2660341	2660637	297	297	99																																						AT2G01050.1	zinc ion binding;nucleic acid binding		NA	NA	NA
C0000284	Gorai.001G028400.1	2665764	2668713	1834	1248	415								Y	Y		-1.5406	Down	1.13e-24	3.26e-24	0.0123307	Up	0.916	0.935	-0.33675	Down	0.0065	0.00995	0.343856	Up	0.00175768	0.0025813	0.924414	Up	2.07e-20	4.34e-20	0.377285	Up	0.000625956	0.000957157	PF05383,PF00076,PF08777	PTHR22792	KOG4213	AT4G32720.1	La protein 1	K11090	Human Diseases	Immune System Diseases	Systemic lupus erythematosus
C0000285	Gorai.001G028500.1	2686133	2686417	285	285	94															2.47162	Up	0.263	0.318													1.52387	Up	0.498762	0.555399				ATCG00540.1	photosynthetic electron transfer A	K02634	Metabolism// Metabolism	Energy Metabolism// Energy Metabolism	Photosynthesis // Photosynthesis proteins
C0000286	Gorai.001G028600.1	2686750	2689295	1342	705	234								Y			0.402081	Up	1.17e-43	4.32e-43	0.437751	Up	5.46e-51	1.93e-50	0.237265	Up	3.83e-15	9.42e-15	0.349651	Up	2.75676e-32	7.44185e-32	0.385147	Up	6.44e-39	1.68e-38	0.412421	Up	2.40468e-44	7.56372e-44	PF05670	PTHR13049	KOG3272	AT5G11500.1			NA	NA	NA
C0000287	Gorai.001G028700.1	2694304	2698177	1731	1428	475								Y			0.496622	Up	0.00474	0.00729	0.89789	Up	5.89e-08	1.11e-07	0.68079	Up	7.58e-05	0.000133	0.382289	Up	0.0346374	0.0460988	0.667532	Up	0.000113	0.000169	0.46062	Up	0.0105452	0.0149093	PF01925	PTHR14255		AT2G25737.1	Sulfite exporter TauE/SafE family protein		NA	NA	NA
C0000288	Gorai.001G028800.1	2706915	2708340	885	288	95								Y	Y		0.332572	Up	2.22e-19	5.88e-19	0.739275	Up	4.25e-100	2.05e-99	0.460641	Up	1.95e-36	6.68e-36	0.798524	Up	4.50578e-119	2.15771e-118	1.00152	Up	8.31e-198	4.99e-197	0.843223	Up	3.59468e-132	1.96289e-131	PF01907	PTHR10768	KOG3475	AT3G16080.1	Zinc-binding ribosomal protein family protein	K02922	Genetic Information Processing// Genetic Information Processing	Translation// Translation	Ribosome // Ribosome
C0000289	Gorai.001G028900.1	2711960	2715408	2216	1305	434								Y	Y	Y	0.683621	Up	3.66e-07	7.06e-07	0.822815	Up	5.34e-10	1.08e-09	0.95025	Up	2.35e-13	5.53e-13	1.83156	Up	4.58042e-61	1.59781e-60	3.30245	Up	0	0	2.70653	Up	2.45812e-175	1.60504e-174	PF07992,PF01494,PF00743	PTHR23023	KOG1399	AT5G25620.1	Flavin-binding monooxygenase family protein	K11816	Metabolism	Amino Acid Metabolism	Tryptophan metabolism
C0000290	Gorai.001G029000.1	2736081	2738812	1701	1191	396								Y	Y	Y	0.0859631	Up	0.77	0.807	-0.0796973	Down	0.789	0.819	0.353962	Up	0.206	0.259	0.693672	Up	0.00836448	0.0117131	2.4298	Up	8.36e-36	2.12e-35	1.54702	Up	1.25788e-11	2.48352e-11	PF01426			AT5G11470.1	bromo-adjacent homology (BAH) domain-containing protein		NA	NA	NA
C0000291	Gorai.001G029100.1	2741645	2742076	432	306	101								Y	Y	Y	1.06624	Up	0.0147	0.0217	1.90242	Up	5.36e-07	9.8e-07	1.33287	Up	0.00152	0.00246	2.34137	Up	2.35828e-11	4.59153e-11	1.62086	Up	5.14e-05	7.74e-05	1.52295	Up	0.000196306	0.000308424				AT2G25735.1			NA	NA	NA
C0000292	Gorai.001G029200.1	2743698	2745776	2079	2079	692											0.0111953	Up	0.936	0.949	-0.0751426	Down	0.586	0.637	-0.0391024	Down	0.775	0.81	-0.410615	Down	0.00503054	0.00716365	0.356706	Up	0.00566	0.00772	-0.0983049	Down	0.48324	0.53966	PF01535	PTHR10483		AT3G15130.1	Tetratricopeptide repeat (TPR)-like superfamily protein	K15078	Genetic Information Processing	Replication and Repair	DNA repair and recombination proteins
C0000293	Gorai.001G029300.1	2746629	2748000	1033	705	234								Y			-0.575849	Down	1.69e-54	6.91e-54	-0.580629	Down	4.88e-54	1.77e-53	-0.574672	Down	5.08e-53	2.07e-52	-0.417162	Down	2.29046e-30	6.05041e-30	-0.238516	Down	1.84e-11	3.31e-11	-0.358068	Down	8.72078e-23	2.11801e-22				AT4G32680.1			NA	NA	NA
C0000294	Gorai.001G029400.1	2748882	2756643	1893	1893	630											-0.792407	Down	0.342	0.404	-0.463708	Down	0.562	0.612	-0.0456453	Down	0.947	0.963	0.64492	Up	0.329332	0.379372	-0.441879	Down	0.582	0.618	-0.18907	Down	0.807514	0.832027	PF00520,PF07885,PF00027,PF11834	PTHR10217	KOG0498	AT4G32650.3	potassium channel in Arabidopsis thaliana 3	K04904	Environmental Information Processing	Signaling Molecules and Interaction	Ion channels
C0000295	Gorai.001G029500.1	2753270	2758181	633	297	98											-0.37737	Down	0.543	0.598	0.273258	Up	0.634	0.681	-0.460683	Down	0.476	0.546	-0.318554	Down	0.610804	0.65102	0.973159	Up	0.0537	0.068	-0.25946	Down	0.682038	0.718299				AT5G25570.1			NA	NA	NA
C0000296	Gorai.001G029600.1	2761164	2769123	1615	831	276								Y			-0.0472608	Down	0.339	0.401	0.0389969	Up	0.429	0.493	0.0197692	Up	0.69	0.733	0.588475	Up	2.30356e-39	6.68086e-39	0.906458	Up	2.3e-100	9.32e-100	0.712812	Up	2.76808e-58	9.85786e-58	PF03807,PF03446,PF01210	PTHR11645	KOG3124	AT5G14800.1	pyrroline-5- carboxylate (P5C) reductase	K00286	Metabolism	Amino Acid Metabolism	Arginine and proline metabolism
C0000297	Gorai.001G029700.1	2781496	2782903	1169	783	260								Y	Y		1.16752	Up	0	0	1.97053	Up	0	0	1.56838	Up	0	0	1.30054	Up	0	0	0.46422	Up	7.14e-81	2.58e-80	0.36316	Up	4.47908e-48	1.46121e-47	PF08241	PTHR10108	KOG3010	AT2G41380.1	S-adenosyl-L-methionine-dependent methyltransferases superfamily protein	K00599	Metabolism// Metabolism// Metabolism	Amino Acid Metabolism// Amino Acid Metabolism// Xenobiotics Biodegradation and Metabolism	Histidine metabolism // Tyrosine metabolism // Polycyclic aromatic hydrocarbon degradation
C0000298	Gorai.001G029800.1	2785881	2799874	3219	2328	775								Y	Y		-0.0671694	Down	2.22e-05	3.95e-05	-0.761325	Down	0	0	-0.482778	Down	4e-173	3.05e-172	-1.16891	Down	0	0	-1.22643	Down	0	0	-1.23423	Down	0	0	PF01852,PF07059		KOG2761	AT5G35180.2	Protein of unknown function (DUF1336)		NA	NA	NA
C0000299	Gorai.001G029900.1	2800646	2801724	765	156	51								Y	Y		0.505574	Up	6.66e-10	1.41e-09	1.01446	Up	7.02e-41	2.27e-40	0.297353	Up	0.00053	0.000883	0.774197	Up	9.94944e-23	2.37964e-22	1.22154	Up	2.69e-62	8.59e-62	0.98481	Up	1.13011e-37	3.31808e-37	PF00832	PTHR19970	KOG0002	AT4G31985.1	Ribosomal protein L39 family protein	K02924	Genetic Information Processing// Genetic Information Processing	Translation// Translation	Ribosome // Ribosome
C0000300	Gorai.001G030000.1	2805795	2807641	1405	1143	380								Y			0.962625	Up	0	0	0.729439	Up	0	0	0.51178	Up	1.08e-208	9.18e-208	-0.271887	Down	1.35448e-46	4.19865e-46	-0.739514	Down	2.32e-280	1.73e-279	-0.713848	Down	9.77388e-261	8.2693e-260	PF00704	PTHR11177	KOG2806	AT4G19810.1	Glycosyl hydrolase family protein with chitinase insertion domain	K01183	Metabolism	Carbohydrate Metabolism	Amino sugar and nucleotide sugar metabolism
C0000301	Gorai.001G030100.1	2810936	2814029	2379	2304	767								Y	Y		-0.327674	Down	4.91e-10	1.04e-09	0.164376	Up	0.000786	0.00124	0.255589	Up	1.15e-07	2.28e-07	-0.389784	Down	4.26344e-13	8.63269e-13	-1.04572	Down	7.81e-67	2.57e-66	-0.580941	Down	4.7511e-25	1.19475e-24	PF00704,PF07714,PF00069	PTHR23258	KOG1187	AT4G21390.1	S-locus lectin protein kinase family protein	K01183	Metabolism	Carbohydrate Metabolism	Amino sugar and nucleotide sugar metabolism
C0000302	Gorai.001G030200.1	2822707	2825777	2353	2304	767								Y	Y		-0.491212	Down	2.09e-12	4.74e-12	0.140624	Up	0.0266	0.0374	0.217389	Up	0.000519	0.000866	-0.461661	Down	5.04984e-11	9.74366e-11	-1.27273	Down	2.71e-55	8.18e-55	-0.562915	Down	6.89772e-15	1.46327e-14	PF00704,PF07714,PF00069	PTHR23258	KOG1187	AT1G11330.2	S-locus lectin protein kinase family protein	K01183	Metabolism	Carbohydrate Metabolism	Amino sugar and nucleotide sugar metabolism
C0000303	Gorai.001G030300.1	2835332	2837983	1261	1095	364								Y	Y	Y	0.605557	Up	0.174	0.221	1.38743	Up	0.000379	0.00061	1.07635	Up	0.00913	0.0138	3.64492	Up	5.16496e-45	1.57883e-44	2.99422	Up	1.68e-24	3.74e-24	3.42391	Up	2.04178e-36	5.91004e-36	PF00704	PTHR11177	KOG2806	AT4G19810.1	Glycosyl hydrolase family protein with chitinase insertion domain	K01183	Metabolism	Carbohydrate Metabolism	Amino sugar and nucleotide sugar metabolism
C0000304	Gorai.001G030400.1	2839063	2840491	1307	1107	368								Y	Y	Y	1.62407	Up	6.36e-77	3.09e-76	3.28141	Up	0	0	4.40414	Up	0	0	7.37919	Up	0	0	6.91407	Up	0	0	7.19353	Up	0	0	PF00704	PTHR11177	KOG2806	AT4G19810.1	Glycosyl hydrolase family protein with chitinase insertion domain	K01183	Metabolism	Carbohydrate Metabolism	Amino sugar and nucleotide sugar metabolism
C0000305	Gorai.001G030500.1	2851644	2853670	1511	1053	350								Y	Y		-0.0372394	Down	0.704	0.744	-0.85861	Down	7.08e-14	1.57e-13	-0.284776	Down	0.00614	0.00941	-0.965426	Down	1.28604e-16	2.79209e-16	-1.62912	Down	3.09e-35	7.78e-35	-1.80034	Down	7.82038e-40	2.34897e-39		PTHR12277	KOG1552	AT4G31020.1	alpha/beta-Hydrolases superfamily protein	K06889	Unclassified	Poorly Characterized	General function prediction only
C0000306	Gorai.001G030600.1	2865319	2870179	2481	1998	665								Y	Y		1.032	Up	0	0	0.28657	Up	2.64e-21	6.7e-21	0.455096	Up	4.38e-54	1.8e-53	-0.113584	Down	0.000447866	0.000679777	-0.181376	Down	3.54e-08	5.93e-08	-0.174107	Down	1.36838e-07	2.42796e-07	PF00072,PF00249	PTHR23283		AT2G25180.1	response regulator 12	K14491	Environmental Information Processing	Signal Transduction	Plant hormone signal transduction
C0000307	Gorai.001G030700.1	2870615	2872527	983	519	172								Y			0.394374	Up	9.58e-08	1.89e-07	0.531031	Up	3.38e-13	7.35e-13	0.12403	Up	0.113	0.15	0.857509	Up	1.43106e-35	4.00439e-35	0.920441	Up	3.12e-41	8.33e-41	0.933242	Up	3.86856e-42	1.19051e-41	PF06364			AT2G24290.1	Protein of unknown function (DUF1068)		NA	NA	NA
C0000308	Gorai.001G030800.1	2873491	2876553	2305	1479	492											1.20759	Up	0.344	0.406	-0.0486704	Down	0.968	0.977	-0.0456453	Down	0.97	0.979	1.52944	Up	0.199364	0.240642	0.558121	Up	0.705	0.733	2.00357	Up	0.064833	0.0843761	PF05577,PF00561	PTHR11010	KOG2183	AT2G24280.1	alpha/beta-Hydrolases superfamily protein	K01285	Metabolism// Organismal Systems	Enzyme Families// Digestive System	Peptidases // Protein digestion and absorption
C0000309	Gorai.001G030900.1	2877437	2878822	1386	1386	461								Y	Y	Y	3.79256	Up	0.000493	0.000816	4.34365	Up	8.14e-06	1.42e-05	3.12428	Up	0.0135	0.0201	1.52944	Up	0.399512	0.452827	2.29509	Up	0.131	0.158	1.58854	Up	0.373454	0.427675				AT2G25680.1	molybdate transporter 1	K03321	Unclassified	Cellular Processes and Signaling	Other ion-coupled transporters
C0000310	Gorai.001G031000.1	2891101	2892476	1376	1347	448								Y	Y	Y	-0.834761	Down	0.54	0.601	-0.769096	Down	0.517	0.575	-0.76607	Down	0.516	0.577	2.22405	Up	0.0046371	0.00661891	2.42266	Up	0.00214	0.003	2.86811	Up	0.000240238	0.00037591				AT2G25680.1	molybdate transporter 1	K03321	Unclassified	Cellular Processes and Signaling	Other ion-coupled transporters
C0000311	Gorai.001G031100.1	2896919	2898014	1012	540	179								Y	Y		-1.13396	Down	7.18e-30	2.24e-29	-1.17066	Down	1.31e-30	3.79e-30	-0.640389	Down	5.61e-12	1.28e-11	-0.331283	Down	0.000165817	0.000257614	-0.317432	Down	0.00032	0.000467	-0.91586	Down	1.31306e-20	3.08733e-20	PF08212,PF00061	PTHR10612:SF7	KOG4824	AT5G58070.1	temperature-induced lipocalin	K03098	Unclassified	Cellular Processes and Signaling	Membrane and intracellular structural molecules
C0000312	Gorai.001G031200.1	2898879	2902688	795	615	204								Y			0.779306	Up	2.04e-53	8.26e-53	0.257734	Up	4.15e-06	7.31e-06	0.459974	Up	1.82e-17	4.72e-17	0.184003	Up	0.00115863	0.00171832	-0.146244	Down	0.0152	0.0201	-0.23886	Down	0.000104013	0.000165508	PF00957	PTHR21136	KOG0861	AT5G58060.1	SNARE-like superfamily protein	K08516	Genetic Information Processing// Genetic Information Processing	Folding, Sorting and Degradation// Folding, Sorting and Degradation	SNARE interactions in vesicular transport // SNAREs
C0000313	Gorai.001G031300.1	2904106	2907492	1411	891	296								Y	Y	Y	-0.238824	Down	0.00406	0.00629	0.586628	Up	8.86e-16	2.04e-15	0.621779	Up	1.02e-17	2.65e-17	1.72638	Up	3.69912e-183	2.2415e-182	1.93481	Up	8.29e-245	5.68e-244	2.17732	Up	0	0				AT4G30993.2	Calcineurin-like metallo-phosphoesterase superfamily protein		NA	NA	NA
C0000314	Gorai.001G031400.1	2907591	2916546	4724	4020	1339								Y			-0.122601	Down	1.24e-17	3.16e-17	-0.0114271	Down	0.422	0.485	-0.0415302	Down	0.0037	0.00579	0.0608697	Up	1.44473e-05	2.3535e-05	-0.0677737	Down	2.6e-06	4.11e-06	0.12546	Up	3.57904e-19	8.22623e-19	PF05182			AT5G58040.1	homolog of yeast FIP1 [V]	K14405	Genetic Information Processing	Translation	mRNA surveillance pathway
C0000315	Gorai.001G031500.1	2921413	2923314	1746	825	274								Y			0.25256	Up	0.0343	0.0485	0.398046	Up	0.000707	0.00112	0.014362	Up	0.91	0.931	0.366464	Up	0.00190718	0.00279493	0.582059	Up	3.48e-07	5.66e-07	0.486612	Up	3.04952e-05	4.96861e-05	PF04857	PTHR10797	KOG0304	AT2G32070.1	Polynucleotidyl transferase, ribonuclease H-like superfamily protein	K12581	Genetic Information Processing	Folding, Sorting and Degradation	RNA degradation
C0000316	Gorai.001G031600.1	2922878	2925012	642	642	213								Y			-0.0861845	Down	0.544	0.599	-0.584723	Down	0.000201	0.000328	-0.541056	Down	0.000532	0.000886	0.00706461	Up	0.961286	0.970856	-0.184383	Down	0.211	0.248	-0.177945	Down	0.229278	0.274805	PF04641	PTHR12775	KOG3113	AT5G58020.1			NA	NA	NA
C0000317	Gorai.001G031700.1	2930995	2933957	2075	1491	496								Y	Y		0.65685	Up	1.72e-89	9.01e-89	-1.01379	Down	7.53e-117	3.91e-116	-0.288986	Down	1.19e-13	2.83e-13	-1.47653	Down	2.25584e-210	1.49099e-209	-1.49927	Down	9.59e-213	6.03e-212	-1.90598	Down	1.45227e-294	1.33625e-293	PF00171	PTHR11699	KOG2450	AT2G24270.4	aldehyde dehydrogenase 11A3	K00131	Metabolism	Carbohydrate Metabolism	Glycolysis / Gluconeogenesis
C0000318	Gorai.001G031800.1	2950155	2951355	901	174	57											-0.114336	Down	0.926	0.942	1.27326	Up	0.312	0.37	1.53932	Up	0.196	0.248	-0.0555199	Down	0.963936	0.973135	0.558121	Up	0.705	0.734	0.00357467	Up	0.997678	1
C0000319	Gorai.001G031900.1	2952432	2955787	422	327	108											0.57372	Up	0.188	0.236	-0.131133	Down	0.789	0.818	0.106358	Up	0.826	0.855	0.233987	Up	0.61705	0.657232	0.195551	Up	0.679	0.708	0.00357467	Up	0.993946	1
C0000320	Gorai.001G032000.1	2959380	2960872	1368	1368	455								Y	Y		-0.816676	Down	4.73e-33	1.54e-32	-0.587513	Down	8.43e-19	2.05e-18	-1.43765	Down	4.35e-78	2.13e-77	-1.70128	Down	8.99452e-100	3.9347e-99	-0.347503	Down	5.41e-08	9.01e-08	-1.72371	Down	3.20882e-99	1.5012e-98	PF00069,PF07714,PF03822	PTHR22982	KOG0583	AT4G30960.1	SOS3-interacting protein 3	K00924	Unclassified	Cellular Processes and Signaling	Signal transduction mechanisms
C0000321	Gorai.001G032100.1	2976914	2979659	2746	2427	808	R-V	Leucine-rich repeat protein kinase family protein	Orth21	Orth15				Y	Y	Y	-0.239866	Down	0.69	0.73	0.889929	Up	0.0814	0.107	-0.0456453	Down	0.936	0.954	1.26641	Up	0.00788032	0.0110526	3.15638	Up	1.36e-20	2.85e-20	2.00357	Up	1.88017e-06	3.20785e-06	PF00560,PF07714,PF00069	PTHR23258	KOG1187	AT2G24230.1	Leucine-rich repeat protein kinase family protein	K13415	Metabolism// Environmental Information Processing	Enzyme Families// Signal Transduction	Protein kinases // Plant hormone signal transduction
C0000322	Gorai.001G032200.1	2983827	2987746	2080	1509	502								Y			-0.948424	Down	2.99e-160	2.18e-159	-0.921745	Down	3.45e-149	2.03e-148	-0.578739	Down	3.46e-67	1.58e-66	0.112687	Up	0.000141932	0.000221341	0.269091	Up	1.54e-20	3.24e-20	0.205489	Up	2.93222e-12	5.88059e-12	PF03106			AT4G30935.1	WRKY DNA-binding protein 32	K13424	Genetic Information Processing// Organismal Systems	Transcription// Environmental Adaptation	Transcription factors // Plant-pathogen interaction
C0000323	Gorai.001G032300.1	2990924	2996976	2207	1890	629								Y	Y		-0.285171	Down	6.53e-08	1.3e-07	0.940365	Up	5.89e-105	2.91e-104	0.332516	Up	4.4e-12	1e-11	1.03017	Up	1.00026e-129	5.012e-129	1.36422	Up	2.65e-251	1.84e-250	0.961085	Up	1.33388e-108	6.56164e-108	PF02789,PF00883	PTHR11963	KOG2597	AT4G30920.1	Cytosol aminopeptidase family protein	K01255	Metabolism// Metabolism	Metabolism of Other Amino Acids// Enzyme Families	Glutathione metabolism // Peptidases
C0000324	Gorai.001G032400.1	2998262	3002588	2138	1866	621								Y			0.309938	Up	5.48e-86	2.82e-85	0.215177	Up	2.99e-40	9.59e-40	0.345737	Up	1.71e-105	9.81e-105	0.386976	Up	6.07028e-134	3.09271e-133	0.229603	Up	1.74e-45	4.81e-45	0.0867119	Up	2.12018e-07	3.73755e-07	PF04086,PF02881,PF00448	PTHR11564	KOG0781	AT4G30600.1	signal recognition particle receptor alpha subunit family protein	K13431	Genetic Information Processing// Environmental Information Processing	Folding, Sorting and Degradation// Membrane Transport	Protein export // Secretion system
C0000325	Gorai.001G032500.1	3005149	3005573	387	387	128																							1.0234	Up	0.519424	0.56817															NA	NA	NA
C0000326	Gorai.001G032600.1	3014560	3020098	1842	1482	493								Y	Y		-0.485894	Down	5.49e-06	1.01e-05	-1.1128	Down	2.68e-20	6.69e-20	-1.04565	Down	1.79e-18	4.72e-18	-1.79481	Down	3.79838e-40	1.11046e-39	-1.41655	Down	1.2e-28	2.81e-28	-1.96199	Down	4.95852e-44	1.55359e-43	PF00450	PTHR11802	KOG1282	AT4G30610.1	alpha/beta-Hydrolases superfamily protein	K13289	Metabolism// Genetic Information Processing// Cellular Processes// Organismal Systems	Enzyme Families// Folding, Sorting and Degradation// Transport and Catabolism// Endocrine System	Peptidases // Chaperones and folding catalysts // Lysosome // Renin-angiotensin system
C0000327	Gorai.001G032700.1	3019176	3024306	1697	594	197								Y	Y		1.22008	Up	1.04e-35	3.49e-35	0.630708	Up	8.03e-09	1.56e-08	0.640246	Up	4.57e-09	9.54e-09	0.847183	Up	8.1765e-16	1.74917e-15	1.09586	Up	2.57e-27	5.93e-27	1.00357	Up	2.66706e-22	6.43544e-22	PF02575			AT2G24020.2	Uncharacterised BCR, YbaB family COG0718	K09747	Unclassified	Poorly Characterized	Function unknown
C0000328	Gorai.001G032800.1	3025822	3027916	1281	786	261								Y	Y		-0.107574	Down	2.15e-10	4.6e-10	-0.873925	Down	0	0	-0.638803	Down	1.68e-253	1.61e-252	-1.47042	Down	0	0	-1.62844	Down	0	0	-1.62767	Down	0	0				AT5G57910.1			NA	NA	NA
C0000329	Gorai.001G032900.1	3028225	3030893	1519	972	323								Y	Y		1.3007	Up	2.3e-12	5.2e-12	1.4774	Up	3.88e-16	8.99e-16	1.03842	Up	1.17e-07	2.32e-07	1.54221	Up	7.67094e-18	1.70163e-17	1.68685	Up	6.93e-22	1.49e-21	1.53631	Up	2.03176e-17	4.53342e-17				AT2G24030.1	zinc ion binding;nucleic acid binding		NA	NA	NA
C0000330	Gorai.001G033000.1	3031874	3037274	2736	1821	606								Y			0.129288	Up	0.0316	0.0449	0.0371903	Up	0.547	0.598	0.126093	Up	0.0383	0.0541	0.270757	Up	4.91294e-06	8.1593e-06	0.131544	Up	0.031	0.0401	0.33743	Up	1.17023e-08	2.14312e-08	PF03969	PTHR12169	KOG2383	AT2G25530.1	AFG1-like ATPase family protein	K06916	Unclassified	Poorly Characterized	General function prediction only
C0000331	Gorai.001G033100.1	3040868	3041916	1049	834	277																			-0.0744398	Down	0.516	0.575																AT3G45200.1			NA	NA	NA
C0000332	Gorai.001G033200.1	3055211	3056274	987	573	190								Y	Y	Y	4.13359	Up	4.4e-05	7.73e-05	0.95133	Up	0.651	0.695	-0.0456453	Down	0.976	0.981	1.52944	Up	0.399512	0.452797	2.55812	Up	0.0745	0.0927	0.00357467	Up	0.998142	1	PF00847			AT5G25390.2	Integrase-type DNA-binding superfamily protein	K09286	Genetic Information Processing	Transcription	Transcription factors
C0000333	Gorai.001G033300.1	3069480	3073656	2676	2484	827								Y	Y		-0.206443	Down	6.01e-11	1.31e-10	-0.319546	Down	9.19e-23	2.38e-22	-0.565432	Down	3.18e-62	1.4e-61	-1.05786	Down	1.00324e-180	6.04112e-180	-1.70605	Down	0	0	-1.51669	Down	0	0	PF00168,PF00614,PF12357	PTHR18896	KOG1329	AT3G15730.1	phospholipase D alpha 1	K01115	Metabolism// Metabolism// Cellular Processes// Organismal Systems// Organismal Systems// Organismal Systems	Lipid Metabolism// Lipid Metabolism// Transport and Catabolism// Immune System// Endocrine System// Nervous System	Glycerophospholipid metabolism // Ether lipid metabolism // Endocytosis // Fc gamma R-mediated phagocytosis // GnRH signaling pathway // Glutamatergic synapse
C0000334	Gorai.001G033400.1	3075114	3077294	1959	1842	613								Y	Y	Y	3.29748	Up	1.21e-27	3.65e-27	1.8164	Up	5.37e-06	9.43e-06	1.147	Up	0.0109	0.0163	1.99511	Up	2.4041e-07	4.17885e-07	1.25327	Up	0.00466	0.0064	1.15042	Up	0.0110841	0.0156451	PF00646	PTHR23125	KOG1947	AT2G25490.1	EIN3-binding F box protein 1	K14515	Environmental Information Processing	Signal Transduction	Plant hormone signal transduction
C0000335	Gorai.001G033500.1	3079050	3080375	1120	666	221								Y	Y	Y	2.25543	Up	0	0	0.0302036	Up	0.542	0.592	1.36765	Up	2.32e-265	2.29e-264	-0.530178	Down	2.03558e-22	4.85379e-22	-0.375161	Down	1.89e-12	3.47e-12	-1.21331	Down	1.86981e-85	8.03169e-85				AT4G32340.1	Tetratricopeptide repeat (TPR)-like superfamily protein		NA	NA	NA
C0000336	Gorai.001G033600.1	3084646	3089260	1901	1368	455								Y			-0.645992	Down	1.22e-152	8.6e-152	-0.82516	Down	1.32e-227	9.79e-227	-0.687045	Down	7.31e-166	5.44e-165	-0.647549	Down	4.258e-150	2.31025e-149	-0.413557	Down	9.25e-67	3.04e-66	-0.304108	Down	7.08938e-38	2.08504e-37	PF06886			AT4G32330.2	TPX2 (targeting protein for Xklp2) protein family		NA	NA	NA
C0000337	Gorai.001G033700.1	3102119	3104802	2117	1731	576								Y	Y	Y	-2.53739	Down	0	0	-2.87205	Down	0	0	-1.2671	Down	0	0	-3.24538	Down	0	0	-3.56375	Down	0	0	-0.9689	Down	0	0				AT3G11760.1			NA	NA	NA
C0000338	Gorai.001G033800.1	3106073	3108165	1715	1131	376								Y	Y		-1.58918	Down	6.38e-30	1.99e-29	-1.03646	Down	8.77e-16	2.02e-15	-0.99347	Down	8.35e-15	2.03e-14	0.0621563	Up	0.560118	0.602754	0.449213	Up	7.2e-06	1.12e-05	-0.0936275	Down	0.397	0.450553				AT4G32295.1			NA	NA	NA
C0000339	Gorai.001G033900.1	3114749	3118344	2340	1971	656								Y			-0.585354	Down	0	0	-0.884564	Down	0	0	-0.71274	Down	0	0	-0.822201	Down	0	0	-0.737381	Down	0	0	-0.710777	Down	0	0	PF07651,PF01417	PTHR22951	KOG0251	AT2G25430.1	epsin N-terminal homology (ENTH) domain-containing protein / clathrin assembly protein-related		NA	NA	NA
C0000340	Gorai.001G034000.1	3128985	3133068	2140	1953	650	R-VII	Leucine-rich repeat transmembrane protein kinase	Orth17					Y	Y		-0.323344	Down	0.00769	0.0117	-1.40178	Down	2.6e-21	6.6e-21	-1.03618	Down	8.87e-14	2.11e-13	-1.33766	Down	5.33586e-20	1.22756e-19	-0.155828	Down	0.193	0.229	-1.44994	Down	6.5647e-22	1.57446e-21	PF00560,PF11721	PTHR23258		AT1G56130.1	Leucine-rich repeat transmembrane protein kinase	K13420	Metabolism// Organismal Systems	Enzyme Families// Environmental Adaptation	Protein kinases // Plant-pathogen interaction
C0000341	Gorai.001G034100.1	3134953	3135933	981	303	100											-3.43194	Down	0.0511	0.0707	-1.04867	Down	0.426	0.489	-2.04565	Down	0.204	0.257	-3.43194	Down	0.0567146	0.0737505	-1.02684	Down	0.438	0.486	-0.996425	Down	0.45516	0.510594
C0000342	Gorai.001G034200.1	3135951	3139743	1835	1065	354								Y			-0.2155	Down	0.000154	0.000263	0.233416	Up	1.2e-05	2.08e-05	0.00868189	Up	0.876	0.9	0.502045	Up	5.51076e-23	1.32251e-22	0.6277	Up	3.68e-36	9.36e-36	0.535091	Up	1.04524e-25	2.65393e-25	PF08449,PF03151	PTHR11132	KOG1444	AT4G32272.1	Nucleotide/sugar transporter family protein	K14835	Genetic Information Processing	Translation	Ribosome Biogenesis
C0000343	Gorai.001G034300.1	3140206	3141843	1100	636	211											0.300702	Up	0.598	0.649	0.45383	Up	0.413	0.476	-0.630608	Down	0.345	0.41	-1.31855	Down	0.0809716	0.103275	-0.611804	Down	0.36	0.406	-0.581388	Down	0.386444	0.439496		PTHR10621		AT4G32270.1	Ubiquitin-like superfamily protein	K13153	Genetic Information Processing	Transcription	Spliceosome
C0000344	Gorai.001G034400.1	3142250	3143189	752	327	108								Y	Y	Y	-0.371493	Down	0.00641	0.00978	0.445144	Up	0.000204	0.000334	0.485322	Up	4.6e-05	8.16e-05	1.82323	Up	2.49344e-83	1.0016e-82	2.0337	Up	3.94e-110	1.68e-109	1.96024	Up	4.38822e-99	2.04991e-98
C0000345	Gorai.001G034500.1	3146606	3151462	3062	2337	778								Y	Y		0.374412	Up	8e-38	2.76e-37	0.32363	Up	1.16e-27	3.22e-27	0.654313	Up	2.87e-120	1.77e-119	1.05348	Up	0	0	0.978705	Up	3.37e-296	2.61e-295	0.931109	Up	1.68721e-261	1.43169e-260		PTHR23160		AT4G32190.1	Myosin heavy chain-related protein	K04437	Environmental Information Processing// Cellular Processes// Cellular Processes	Signal Transduction// Cell Motility// Cell Communication	MAPK signaling pathway // Cytoskeleton proteins // Focal adhesion
C0000346	Gorai.001G034600.1	3153449	3163594	3097	2145	714								Y			-0.110507	Down	0.000488	0.000808	-0.315893	Down	1.85e-21	4.71e-21	-0.23213	Down	1.36e-12	3.13e-12	-0.112745	Down	0.000430546	0.000654235	-0.00505271	Down	0.873	0.891	-0.00726877	Down	0.819052	0.842585	PF00787	PTHR10555		AT4G32160.1	Phox (PX) domain-containing protein		NA	NA	NA
C0000347	Gorai.001G034700.1	3172930	3173883	954	381	126																			1.05582	Up	0.516	0.576	2.6309	Up	0.134901	0.166801									PF00234			AT2G45180.1	Bifunctional inhibitor/lipid-transfer protein/seed storage 2S albumin superfamily protein		NA	NA	NA
C0000348	Gorai.001G034800.1	3198653	3201849	1192	525	174								Y			-0.476021	Down	7.56e-41	2.71e-40	-0.541553	Down	4.47e-50	1.57e-49	-0.315746	Down	1.97e-19	5.28e-19	0.0598083	Up	0.0680768	0.0876721	0.337449	Up	5.98e-27	1.37e-26	0.627888	Up	2.94416e-97	1.35936e-96		PTHR21136		AT4G32150.1	vesicle-associated membrane protein 711	K08515	Genetic Information Processing// Genetic Information Processing	Folding, Sorting and Degradation// Folding, Sorting and Degradation	SNARE interactions in vesicular transport // SNAREs
C0000349	Gorai.001G034900.1	3206035	3208484	1505	1467	488											-1.96381	Down	0.00565	0.00866	-2.85603	Down	0.0346	0.0479	-2.853	Down	0.0348	0.0494	-1.96381	Down	0.00668796	0.00943031	-1.96381	Down	0.00725	0.00982	-1.96381	Down	0.00789026	0.011249	PF01842			AT5G25320.1	ACT-like superfamily protein	K00990	Environmental Information Processing	Signal Transduction	Two-component system
C0000350	Gorai.001G035000.1	3217813	3221914	1785	1173	390								Y			0.0766817	Up	0.0107	0.016	-0.195381	Down	8.32e-10	1.67e-09	-0.342513	Down	9.98e-26	2.97e-25	-0.813665	Down	3.6562e-117	1.73122e-116	-0.879451	Down	4.08e-132	1.93e-131	-0.928947	Down	4.57444e-143	2.63782e-142	PF00892,PF06027	PTHR23051	KOG2765	AT4G32140.1	EamA-like transporter family		NA	NA	NA
C0000351	Gorai.001G035100.1	3237017	3239749	1098	603	200								Y			0.408693	Up	2.65e-31	8.42e-31	0.754884	Up	6.79e-113	3.47e-112	0.572979	Up	6.8e-62	2.98e-61	0.869511	Up	2.1647e-155	1.19607e-154	0.878959	Up	7.09e-158	3.7e-157	0.727712	Up	2.00964e-102	9.57139e-102	PF09430	PTHR13605	KOG3306	AT2G25310.1	Protein of unknown function (DUF2012)	K01897	Metabolism// Metabolism// Cellular Processes// Organismal Systems// Organismal Systems	Lipid Metabolism// Lipid Metabolism// Transport and Catabolism// Endocrine System// Endocrine System	Fatty acid metabolism // Lipid biosynthesis proteins // Peroxisome // Adipocytokine signaling pathway // PPAR signaling pathway
C0000352	Gorai.001G035200.1	3240447	3243173	1491	534	177								Y			-0.561173	Down	1.59e-61	6.93e-61	-0.642033	Down	4.86e-76	2.06e-75	-0.976885	Down	1.26e-154	9.03e-154	-0.523008	Down	2.89132e-53	9.48349e-53	-0.227911	Down	2.41e-12	4.43e-12	-0.158721	Down	8.96808e-07	1.54749e-06							NA	NA	NA
C0000353	Gorai.001G035300.1	3257118	3269066	6863	5292	1763								Y			-0.811623	Down	5.84e-143	3.99e-142	-0.526847	Down	6.65e-66	2.63e-65	-0.49323	Down	1.4e-58	5.98e-58	-0.291291	Down	4.83016e-23	1.1603e-22	-0.106402	Down	0.000208	0.000306	-0.047537	Down	0.0958726	0.122269	PF00856	PTHR13793		AT3G61740.1	SET domain protein 14	K11422	Metabolism// Genetic Information Processing	Amino Acid Metabolism// Replication and Repair	Lysine degradation // Chromosome
C0000354	Gorai.001G035400.1	3273012	3273442	431	420	139								Y	Y		1.16577	Up	0.0682	0.0928	1.95133	Up	0.000455	0.000728	1.67056	Up	0.00438	0.00682	0.722088	Up	0.301948	0.350124	0.866243	Up	0.204	0.241	-1.21882	Down	0.228164	0.273612							NA	NA	NA
C0000355	Gorai.001G035500.1	3273442	3276671	1781	1086	361								Y	Y	Y	1.28016	Up	0	0	2.28674	Up	0	0	1.94298	Up	0	0	2.18302	Up	0	0	1.77446	Up	0	0	1.794	Up	0	0				AT5G25265.1			NA	NA	NA
C0000356	Gorai.001G035600.1	3283920	3285095	1176	369	122								Y	Y		-0.734214	Down	0	0	-0.758155	Down	0	0	-0.371265	Down	1.47e-111	8.72e-111	-1.24288	Down	0	0	-0.615411	Down	9.19e-277	6.79e-276	0.137522	Up	2.25318e-19	5.19296e-19				AT5G11070.1			NA	NA	NA
C0000357	Gorai.001G035700.1	3290150	3293017	2071	1332	443								Y	Y	Y	-1.77863	Down	0	0	-2.19948	Down	0	0	-1.2122	Down	0	0	-1.03759	Down	0	0	-1.04275	Down	0	0	-0.941168	Down	0	0	PF03790,PF03791,PF03789,PF00046	PTHR11850	KOG0773	AT5G25220.1	KNOTTED1-like homeobox gene 3	K09355	Genetic Information Processing	Transcription	Transcription factors
C0000358	Gorai.001G035800.1	3306970	3307518	450	450	149											-0.39349	Down	0.0563	0.0774	0.51837	Up	0.00369	0.00558	-0.20062	Down	0.32	0.384	-0.350976	Down	0.089928	0.114244	-0.0674834	Down	0.733	0.759	0.237372	Up	0.209092	0.252871	PF00119	PTHR11410		ATCG00150.1	ATPase, F0 complex, subunit A protein	K02108	Metabolism// Metabolism// Metabolism// Genetic Information Processing	Energy Metabolism// Energy Metabolism// Energy Metabolism// Folding, Sorting and Degradation	Oxidative phosphorylation // Photosynthesis // Photosynthesis proteins // Chaperones and folding catalysts
C0000359	Gorai.001G035900.1	3309009	3315736	4269	3603	1200								Y			-0.0869439	Down	0.00511	0.00785	-0.116684	Down	0.000218	0.000356	0.0070028	Up	0.821	0.85	0.253808	Up	9.44462e-18	2.09039e-17	0.49305	Up	5.58e-67	1.84e-66	0.378606	Up	2.2958e-38	6.79022e-38	PF08626	PTHR21512	KOG1953	AT5G11040.1	TRS120		NA	NA	NA
C0000360	Gorai.001G036000.1	3317957	3321578	2349	1602	533								Y			-0.426104	Down	2.73e-11	6.01e-11	-0.450177	Down	4.34e-12	9.2e-12	-0.110819	Down	0.0708	0.0963	0.0501202	Up	0.400396	0.453457	0.256861	Up	8.7e-06	1.35e-05	0.160413	Up	0.00657644	0.00944442	PF08568			AT5G11030.2	aberrant lateral root formation 4		NA	NA	NA
C0000361	Gorai.001G036100.1	3321655	3323883	1230	288	95											2.69302	Up	0.0516	0.0713	2.75868	Up	0.0441	0.0603	1.53932	Up	0.395	0.462	-1.50518	Down	0.480946	0.532599	1.55812	Up	0.387	0.433	1.58854	Up	0.373454	0.427576							NA	NA	NA
C0000362	Gorai.001G036200.1	3324212	3328258	2192	798	265								Y	Y		-1.01478	Down	2.08e-229	1.89e-228	-1.07934	Down	1.89e-247	1.48e-246	-0.674269	Down	5.1e-112	3.03e-111	-1.24184	Down	0	0	-0.977297	Down	1.02e-208	6.37e-208	-0.12458	Down	5.91712e-06	9.90396e-06				AT4G32030.1			NA	NA	NA
C0000363	Gorai.001G036300.1	3331589	3332943	1355	546	181								Y			0.50758	Up	0	0	0.465331	Up	0	0	0.434459	Up	6.58e-281	6.72e-280	-0.0256228	Down	0.0506348	0.066283	0.000164648	Up	0.99	0.99	0.352851	Up	5.03228e-178	3.32604e-177				AT4G32020.1			NA	NA	NA
C0000364	Gorai.001G036400.1	3346332	3349934	2105	1311	436								Y	Y		0.634532	Up	1.81e-15	4.42e-15	0.790446	Up	7.06e-24	1.86e-23	0.782294	Up	2.44e-23	7.01e-23	0.684856	Up	9.38718e-18	2.07794e-17	1.3882	Up	3.18e-85	1.18e-84	0.59138	Up	5.07028e-13	1.03448e-12	PF00069,PF07714	PTHR23258	KOG1187	AT2G25220.1	Protein kinase superfamily protein	K13430	Metabolism// Organismal Systems	Enzyme Families// Environmental Adaptation	Protein kinases // Plant-pathogen interaction
C0000365	Gorai.001G036500.1	3364946	3366058	1026	561	186								Y			-0.0133322	Down	0.878	0.903	-0.882421	Down	1.03e-17	2.46e-17	-0.691051	Down	4.12e-12	9.41e-12	-0.234075	Down	0.0108984	0.0151329	0.892477	Up	8.69e-32	2.11e-31	0.241615	Up	0.00474844	0.00688094	PF00847			AT5G25190.1	Integrase-type DNA-binding superfamily protein	K09286	Genetic Information Processing	Transcription	Transcription factors
C0000366	Gorai.001G036600.1	3388049	3389325	1277	1089	362								Y	Y	Y	0.69807	Up	1.23e-271	1.24e-270	-0.387097	Down	7.56e-58	2.83e-57	-0.173974	Down	7.94e-14	1.89e-13	-1.80482	Down	0	0	-2.3407	Down	0	0	-2.46487	Down	0	0	PF05910			AT5G11000.1	Plant protein of unknown function (DUF868)		NA	NA	NA
C0000367	Gorai.001G036700.1	3392134	3394871	982	819	272								Y	Y		0.0438897	Up	0.619	0.67	0.349977	Up	3.44e-05	5.84e-05	0.295988	Up	0.000522	0.000871	0.86435	Up	4.39916e-29	1.14519e-28	1.37503	Up	1.35e-83	4.95e-83	0.791772	Up	1.08823e-23	2.68023e-23				AT5G10970.1	C2H2 and C2HC zinc fingers superfamily protein		NA	NA	NA
C0000368	Gorai.001G036800.1	3398505	3400595	1752	777	258	R-V	Leucine-rich repeat protein kinase family protein	Orth22	Orth62	Orth38						-0.114336	Down	0.608	0.659	-0.315185	Down	0.18	0.225	-0.538042	Down	0.0278	0.04	-0.108631	Down	0.630566	0.669628	0.183082	Up	0.399	0.445	-0.242182	Down	0.301964	0.35145	PF07714,PF00069	PTHR23258		AT5G51560.1	Leucine-rich repeat protein kinase family protein	K13418	Metabolism	Enzyme Families	Protein kinases
C0000369	Gorai.001G036900.1	3403877	3420237	4831	4368	1455								Y			0.062644	Up	0.000397	0.000661	0.0967112	Up	5.29e-08	1e-07	0.10783	Up	1.24e-09	2.62e-09	0.204538	Up	8.21574e-32	2.20818e-31	0.237056	Up	3.28e-42	8.81e-42	0.195846	Up	1.10905e-28	2.93263e-28	PF00628,PF00385,PF04851,PF00176,PF11496,PF00271,PF06465,PF06461,PF08074	PTHR10799	KOG0384	AT2G25170.1	chromatin remodeling factor CHD3 (PICKLE)	K11643	Genetic Information Processing	Replication and Repair	Chromosome
C0000370	Gorai.001G037000.1	3421867	3423368	1374	822	273								Y	Y		-0.941302	Down	2e-307	2.19e-306	-1.14576	Down	0	0	-0.957156	Down	4e-308	4.33e-307	-1.18684	Down	0	0	-1.03278	Down	0	0	-0.654539	Down	4.8465e-158	2.97051e-157	PF04857	PTHR10797	KOG0304	AT2G32070.1	Polynucleotidyl transferase, ribonuclease H-like superfamily protein	K12581	Genetic Information Processing	Folding, Sorting and Degradation	RNA degradation
C0000371	Gorai.001G037100.1	3427043	3429683	1274	663	220								Y	Y		0.873785	Up	0	0	1.05556	Up	0	0	0.725585	Up	1.24e-242	1.15e-241	0.496444	Up	1.97987e-106	8.92049e-106	0.225686	Up	3.01e-21	6.39e-21	0.382235	Up	2.52114e-60	9.13553e-60	PF02815	PTHR10050	KOG3358	AT2G25110.1	stromal cell-derived factor 2-like protein precursor	K00728	Metabolism// Metabolism	Glycan Biosynthesis and Metabolism// Glycan Biosynthesis and Metabolism	Glycosyltransferases // Other types of O-glycan biosynthesis
C0000372	Gorai.001G037200.1	3432005	3439666	3581	2841	946								Y	Y		-1.41317	Down	1.61e-215	1.41e-214	-0.952061	Down	1.12e-112	5.69e-112	-0.948191	Down	8.43e-112	5e-111	-0.668789	Down	2.58668e-62	9.11053e-62	-0.376615	Down	9.7e-23	2.1e-22	-0.661804	Down	6.50276e-60	2.34869e-59		PTHR12663		AT4G31880.1		K11267	Genetic Information Processing	Replication and Repair	Chromosome
C0000373	Gorai.001G037300.1	3441184	3442617	1066	267	88											-0.699298	Down	0.615	0.666	-0.0486704	Down	0.963	0.974	-1.63061	Down	0.356	0.421	-0.0555199	Down	0.95793	0.968484	0.710124	Up	0.526	0.563	-1.58139	Down	0.37655	0.429826
C0000374	Gorai.001G037400.1	3454678	3460005	2040	357	118											0.226701	Up	0.66	0.708	0.214364	Up	0.678	0.72	0.439782	Up	0.374	0.44	-0.377448	Down	0.503902	0.553502	-0.348769	Down	0.538	0.575	-0.202876	Down	0.716088	0.748733
C0000375	Gorai.001G037500.1	3460750	3466787	2525	2007	668								Y			-0.537727	Down	3.56e-47	1.36e-46	-0.215839	Down	1.46e-09	2.9e-09	-0.234013	Down	6.39e-11	1.41e-10	0.0829677	Up	0.0142641	0.0196337	0.241113	Up	3.24e-13	6.04e-13	0.275329	Up	8.44006e-17	1.85934e-16	PF04494,PF00400	PTHR19879	KOG0263	AT5G25150.1	TBP-associated factor 5	K03130	Genetic Information Processing// Genetic Information Processing// Genetic Information Processing	Transcription// Transcription// Replication and Repair	Basal transcription factors // Transcription machinery // Chromosome
C0000376	Gorai.001G037600.1	3486163	3488409	2247	1347	448								Y	Y		0.334711	Up	5.06e-09	1.04e-08	-0.253086	Down	7.72e-05	0.000129	-0.130133	Down	0.038	0.0536	0.827347	Up	9.53376e-55	3.15941e-54	1.59471	Up	8.02e-256	5.64e-255	0.613035	Up	2.95342e-28	7.76451e-28	PF00069,PF07714,PF03822	PTHR22982	KOG0583	AT5G10930.1	CBL-interacting protein kinase 5	K00924	Unclassified	Cellular Processes and Signaling	Signal transduction mechanisms
C0000377	Gorai.001G037700.1	3501855	3503815	1612	918	305								Y	Y	Y	-4.11273	Down	0	0	-3.22406	Down	0	0	-3.59419	Down	0	0	-7.76464	Down	0	0	-7.87683	Down	0	0	-5.68887	Down	0	0	PF03106			AT4G31800.1	WRKY DNA-binding protein 18	K13424	Genetic Information Processing// Organismal Systems	Transcription// Environmental Adaptation	Transcription factors // Plant-pathogen interaction
C0000378	Gorai.001G037800.1	3527619	3529351	998	786	261								Y	Y	Y	-3.28426	Down	1.8e-36	6.1e-36	-1.33107	Down	2.5e-12	5.32e-12	-3.28957	Down	1.85e-35	6.28e-35	-5.22544	Down	1.20269e-48	3.79269e-48	-6.51869	Down	5.15e-52	1.51e-51	-2.73339	Down	4.20282e-29	1.11663e-28	PF03106			AT4G31800.1	WRKY DNA-binding protein 18	K13424	Genetic Information Processing// Organismal Systems	Transcription// Environmental Adaptation	Transcription factors // Plant-pathogen interaction
C0000379	Gorai.001G037900.1	3537850	3543912	4100	3615	1204								Y	Y		-0.327481	Down	4.98e-22	1.38e-21	0.248406	Up	1.36e-15	3.1e-15	0.223068	Up	9.36e-13	2.17e-12	0.715766	Up	1.01081e-137	5.23317e-137	1.05887	Up	0	0	0.990154	Up	2.42452e-282	2.17077e-281	PF04563,PF04561,PF04565,PF04566,PF04567,PF00562,PF04560	PTHR20856	KOG0214	AT3G23780.1	nuclear RNA polymerase D2A	K03010	Metabolism// Metabolism// Genetic Information Processing// Genetic Information Processing// Genetic Information Processing// Human Diseases	Nucleotide Metabolism// Nucleotide Metabolism// Transcription// Transcription// Replication and Repair// Neurodegenerative Diseases	Purine metabolism // Pyrimidine metabolism // RNA polymerase // Transcription machinery // DNA repair and recombination proteins // Huntington's disease
C0000380	Gorai.001G038000.1	3545049	3549359	1792	1218	405								Y	Y		-1.65451	Down	3.62e-58	1.53e-57	-0.762713	Down	1.51e-17	3.59e-17	-0.929169	Down	6.26e-24	1.81e-23	-0.0817515	Down	0.303192	0.351531	0.663901	Up	3.13e-21	6.63e-21	0.244416	Up	0.00127247	0.00191003	PF00378	PTHR11941	KOG1684	AT4G31810.1	ATP-dependent caseinolytic (Clp) protease/crotonase family protein	K05605	Metabolism// Metabolism// Metabolism	Carbohydrate Metabolism// Amino Acid Metabolism// Metabolism of Other Amino Acids	Propanoate metabolism // Valine, leucine and isoleucine degradation // beta-Alanine metabolism
C0000381	Gorai.001G038100.1	3551324	3554039	2029	1545	514								Y			-0.55312	Down	9.68e-33	3.14e-32	-0.345762	Down	2.35e-14	5.25e-14	-0.385184	Down	3.24e-17	8.34e-17	-0.202109	Down	4.71134e-06	7.82975e-06	0.0567622	Up	0.181	0.215	0.0889957	Up	0.035922	0.0482611	PF08371	PTHR10185	KOG3603				NA	NA	NA
C0000382	Gorai.001G038200.1	3561848	3566805	2856	1851	616								Y	Y		1.77705	Up	3.67e-43	1.35e-42	1.56176	Up	6.93e-31	2.01e-30	1.8693	Up	3.29e-48	1.28e-47	1.8565	Up	1.71387e-47	5.34961e-47	1.9923	Up	1.43e-56	4.36e-56	1.81564	Up	3.46206e-44	1.08649e-43	PF00651,PF03000			AT4G31820.1	Phototropic-responsive NPH3 family protein		NA	NA	NA
C0000383	Gorai.001G038300.1	3601732	3602836	1027	537	178								Y	Y		-1.43208	Down	2.98e-25	8.71e-25	-0.550123	Down	4.58e-06	8.07e-06	-0.828054	Down	4.98e-11	1.1e-10	-1.39432	Down	8.59178e-24	2.08637e-23	0.298438	Up	0.00414	0.0057	0.143364	Up	0.182136	0.2219	PF02298			AT2G25060.1	early nodulin-like protein 14		NA	NA	NA
C0000384	Gorai.001G038400.1	3602999	3607604	1787	1086	361								Y			-0.529582	Down	1.35e-89	7.11e-89	-0.0976305	Down	8.17e-05	0.000136	-0.00356798	Down	0.884	0.907	0.669171	Up	6.01974e-209	3.96057e-208	0.634415	Up	3.83e-184	2.21e-183	0.520908	Up	6.40588e-119	3.30539e-118	PF00481	PTHR13832	KOG0697	AT4G31860.1	Protein phosphatase 2C family protein	K01090	Unclassified	Metabolism	Others
C0000385	Gorai.001G038500.1	3609538	3613927	1135	528	175								Y	Y		1.2227	Up	3.88e-06	7.16e-06	1.33276	Up	3.67e-07	6.74e-07	0.19828	Up	0.536	0.592	0.8463	Up	0.00300002	0.00434274	1.23303	Up	4.04e-06	6.35e-06	0.732927	Up	0.0124743	0.0175173
C0000386	Gorai.001G038600.1	3614324	3616574	1259	729	242								Y			0.0322458	Up	0.567	0.619	0.632421	Up	5.81e-35	1.76e-34	0.502388	Up	9.96e-22	2.78e-21	0.735458	Up	2.13866e-48	6.73262e-48	0.936426	Up	4.84e-82	1.76e-81	0.749951	Up	1.33186e-49	4.41066e-49	PF00255,PF00578,PF08534	PTHR11592	KOG1651	AT2G25080.1	glutathione peroxidase 1	K00432	Metabolism// Metabolism	Lipid Metabolism// Metabolism of Other Amino Acids	Arachidonic acid metabolism // Glutathione metabolism
C0000387	Gorai.001G038700.1	3620689	3623787	2431	1668	555								Y			-0.0130522	Down	0.884	0.908	0.3332	Up	0.000105	0.000175	0.299986	Up	0.000521	0.00087	0.381213	Up	7.51672e-06	1.23961e-05	0.838858	Up	2.44e-26	5.55e-26	0.440307	Up	2.26082e-07	3.98121e-07	PF02148,PF00443	PTHR10420	KOG1867	AT5G10790.1	ubiquitin-specific protease 22	K11366	Metabolism// Genetic Information Processing// Genetic Information Processing// Genetic Information Processing	Enzyme Families// Transcription// Folding, Sorting and Degradation// Replication and Repair	Peptidases // Transcription machinery // Ubiquitin system // Chromosome
C0000388	Gorai.001G038800.1	3624170	3626406	1132	309	102								Y			0.0679079	Up	0.398	0.463	0.218701	Up	0.00564	0.00842	0.0527845	Up	0.517	0.572	0.301512	Up	0.000106329	0.000166871	0.339409	Up	1.24e-05	1.91e-05	0.384453	Up	6.85298e-07	1.18827e-06	PF01133	PTHR12373	KOG1766	AT5G10810.1	enhancer of rudimentary protein, putative		NA	NA	NA
C0000389	Gorai.001G038900.1	3629232	3631775	662	549	182								Y			0.386452	Up	0.000124	0.000212	0.319893	Up	0.00188	0.0029	-0.0209127	Down	0.847	0.874	-0.072247	Down	0.510458	0.559868	0.123081	Up	0.249	0.289	0.134638	Up	0.208912	0.252671				AT2G24970.1			NA	NA	NA
C0000390	Gorai.001G039000.1	3638826	3639500	675	513	170											-0.92169	Down	0.316	0.377	-1.85603	Down	0.098	0.128	-0.268038	Down	0.745	0.782	0.459053	Up	0.533522	0.577005	1.62524	Up	0.00609	0.0083	1.44415	Up	0.0188318	0.0260431	PF05678			AT1G80450.1	VQ motif-containing protein		NA	NA	NA
C0000391	Gorai.001G039100.1	3646648	3650464	1952	1596	531								Y	Y		-1.02965	Down	9.74e-43	3.56e-42	0.107045	Up	0.0871	0.114	-0.153991	Down	0.0186	0.0273	0.354863	Up	3.08292e-09	5.67683e-09	0.764286	Up	2.35e-42	6.33e-42	0.580412	Up	1.78217e-23	4.37505e-23	PF06925,PF04101	PTHR21015		AT4G31780.2	monogalactosyl diacylglycerol synthase 1	K03715	Metabolism// Metabolism	Lipid Metabolism// Glycan Biosynthesis and Metabolism	Glycerolipid metabolism // Glycosyltransferases
C0000392	Gorai.001G039200.1	3653692	3655335	1288	1026	341											-1.11434	Down	0.567	0.62	-0.672294	Down	0.238	0.29	0.539317	Up	0.717	0.757	0.529443	Up	0.723912	0.755354	-1.02684	Down	0.611	0.646	0.00357467	Up	0.997678	1	PF00141			AT2G24800.1	Peroxidase superfamily protein	K00430	Metabolism// Metabolism// Metabolism	Energy Metabolism// Amino Acid Metabolism// Biosynthesis of Other Secondary Metabolites	Methane metabolism // Phenylalanine metabolism // Phenylpropanoid biosynthesis
C0000393	Gorai.001G039300.1	3658427	3661080	2494	2151	716								Y			0.170159	Up	0.0941	0.125	0.0353197	Up	0.737	0.772	-0.0495817	Down	0.641	0.691	0.0830553	Up	0.425378	0.479552	0.459147	Up	2.8e-06	4.42e-06	0.163419	Up	0.114931	0.145131	PF01535	PTHR10483		AT3G25970.1	Pentatricopeptide repeat (PPR) superfamily protein	K15078	Genetic Information Processing	Replication and Repair	DNA repair and recombination proteins
C0000394	Gorai.001G039400.1	3672071	3673803	1733	942	313								Y	Y		-1.25993	Down	2.57e-178	2e-177	-1.05418	Down	3.63e-131	2e-130	-0.854377	Down	9.13e-93	4.9e-92	-1.91827	Down	0	0	-1.80694	Down	1.64e-292	1.26e-291	-0.758525	Down	1.42804e-74	5.72924e-74	PF07059			AT5G10750.1	Protein of unknown function (DUF1336)		NA	NA	NA
C0000395	Gorai.001G039500.1	3676945	3678125	1090	999	332								Y	Y	Y	1.74985	Up	4.39e-21	1.2e-20	2.46703	Up	1.58e-50	5.59e-50	2.48574	Up	1.46e-51	5.86e-51	2.51813	Up	1.36831e-53	4.49658e-53	1.8619	Up	5.18e-24	1.14e-23	1.98085	Up	7.84298e-28	2.05115e-27	PF06203		KOG1601	AT5G24930.1	CONSTANS-like 4	K12135	Organismal Systems	Environmental Adaptation	Circadian rhythm - plant
C0000396	Gorai.001G039600.1	3680941	3681538	505	255	84																																			PF07333						NA	NA	NA
C0000397	Gorai.001G039700.1	3685550	3696866	456	456	151								Y	Y	Y	-3.02123	Down	2.19e-28	6.69e-28	-4.27749	Down	2.14e-36	6.58e-36	-3.57402	Down	6.3e-32	2.04e-31	-4.47698	Down	1.48398e-37	4.22629e-37	-3.08574	Down	6.73e-28	1.56e-27	-2.97732	Down	1.24264e-26	3.19833e-26				AT4G31730.1	glutamine dumper 1		NA	NA	NA
C0000398	Gorai.001G039800.1	3699650	3701932	850	411	136								Y			0.438642	Up	3.66e-18	9.47e-18	0.419748	Up	2.37e-16	5.53e-16	0.206149	Up	0.000104	0.000182	0.180065	Up	0.000726372	0.00108935	0.350932	Up	1.46e-11	2.64e-11	0.128128	Up	0.0182792	0.0252929	PF03540	PTHR21242		AT4G31720.1	TBP-associated factor II 15	K03134	Genetic Information Processing// Genetic Information Processing// Genetic Information Processing	Transcription// Transcription// Replication and Repair	Basal transcription factors // Transcription machinery // Chromosome
C0000399	Gorai.001G039900.1	3708012	3713814	3455	2937	978								Y	Y		0.352501	Up	5.16e-08	1.03e-07	1.10834	Up	4.64e-83	2.05e-82	0.677645	Up	6.44e-28	1.98e-27	1.59269	Up	1.97714e-200	1.26897e-199	1.84794	Up	1.18e-291	9.03e-291	1.99633	Up	0	0	PF01094,PF00497,PF00060	PTHR18966	KOG1052	AT2G29120.1	glutamate receptor 2.7	K05387	Environmental Information Processing	Signaling Molecules and Interaction	Ion channels
C0000400	Gorai.001G040000.1	3719188	3721008	1398	1398	465								Y	Y	Y	1.21949	Up	2.63e-43	9.67e-43	-0.879694	Down	6.76e-12	1.43e-11	-0.418619	Down	0.000408	0.000686	-4.28647	Down	1.25094e-80	4.94459e-80	-3.62037	Down	2.91e-70	9.81e-70	-4.14938	Down	9.05464e-77	3.6909e-76	PF04863,PF04864	PTHR11751		AT1G34060.1	Pyridoxal phosphate (PLP)-dependent transferases superfamily protein	K14548	Genetic Information Processing// Genetic Information Processing	Translation// Translation	Ribosome biogenesis in eukaryotes // Ribosome Biogenesis
C0000401	Gorai.001G040100.1	3726514	3727488	252	252	83																																									NA	NA	NA
C0000402	Gorai.001G040200.1	3729111	3735387	2728	1728	575								Y			0.169545	Up	2.28e-05	4.07e-05	0.00180805	Up	0.966	0.975	0.181893	Up	6.72e-06	1.24e-05	-0.0366847	Down	0.38083	0.433598	-0.11186	Down	0.00869	0.0117	-0.110273	Down	0.0100699	0.0142595	PF01753,PF00443	PTHR10420	KOG1865	AT2G24640.1	ubiquitin-specific protease 19	K11855	Metabolism// Genetic Information Processing	Enzyme Families// Folding, Sorting and Degradation	Peptidases // Ubiquitin system
C0000403	Gorai.001G040300.1	3734228	3736489	1925	774	257											-2.40085	Down	0.0245	0.0353	-0.0486704	Down	0.954	0.968	0.439782	Up	0.621	0.671	-2.37745	Down	0.112852	0.141537	-1.34877	Down	0.277	0.318	-2.31835	Down	0.125815	0.156582	PF02362			AT2G24700.1	Transcriptional factor B3 family protein		NA	NA	NA
C0000404	Gorai.001G040400.1	3740256	3743882	2131	975	324								Y			0.0306481	Up	0.551	0.606	-0.268986	Down	8.58e-07	1.55e-06	-0.376232	Down	1.44e-11	3.23e-11	-0.384901	Down	4.7923e-12	9.48155e-12	0.104195	Up	0.0428	0.0547	-0.0844278	Down	0.114072	0.144082	PF08449,PF03151	PTHR11132	KOG1444	AT4G31600.1	UDP-N-acetylglucosamine (UAA) transporter family	K14835	Genetic Information Processing	Translation	Ribosome Biogenesis
C0000405	Gorai.001G040500.1	3754463	3758385	3093	2082	693								Y			0.356222	Up	5.91e-08	1.18e-07	-0.391815	Down	2.12e-07	3.94e-07	-0.294012	Down	7.58e-05	0.000133	-0.77273	Down	8.51046e-22	2.01224e-21	-0.0587843	Down	0.411	0.458	-0.36427	Down	1.58169e-06	2.70768e-06	PF00535			AT4G31590.1	Cellulose-synthase-like C5	K13680	Metabolism	Glycan Biosynthesis and Metabolism	Glycosyltransferases
C0000406	Gorai.001G040600.1	3759984	3762516	2452	2130	709								Y			0.187622	Up	0.04	0.0562	0.0321914	Up	0.735	0.77	-0.211577	Down	0.0324	0.0462	-0.376649	Down	0.000209166	0.000323319	0.197834	Up	0.0324	0.0419	-0.1877	Down	0.0589398	0.0773291	PF01535	PTHR10483		AT1G08070.1	Tetratricopeptide repeat (TPR)-like superfamily protein	K15078	Genetic Information Processing	Replication and Repair	DNA repair and recombination proteins
C0000407	Gorai.001G040700.1	3763182	3765885	2006	1074	357								Y			0.863087	Up	1.73e-89	9.1e-89	0.597693	Up	2.02e-39	6.43e-39	0.249877	Up	2.34e-07	4.6e-07	-0.364069	Down	1.13408e-11	2.22507e-11	-0.0975444	Down	0.0581	0.0734	-0.125708	Down	0.0156515	0.0217877	PF00642	PTHR12547		AT3G19360.1	Zinc finger (CCCH-type) family protein	K13056	Cellular Processes	Cell Growth and Death	Oocyte meiosis
C0000408	Gorai.001G040800.1	3766876	3767871	996	378	125											-1.11434	Down	0.567	0.62	-0.0486704	Down	0.968	0.977	-2.11287	Down	0.238	0.295	-1.05552	Down	0.596422	0.6374	-1.02684	Down	0.611	0.646	0.00357467	Up	0.997678	1
C0000409	Gorai.001G040900.1	3769185	3771651	1925	1014	337								Y	Y		-0.809481	Down	0.0038	0.00591	-1.88821	Down	3.29e-08	6.27e-08	-0.432668	Down	0.103	0.137	0.638377	Up	0.00378032	0.00542416	1.83406	Up	1.74e-24	3.86e-24	1.65758	Up	5.09094e-19	1.1671e-18	PF01177			AT1G15410.1	aspartate-glutamate racemase family	K01779	Metabolism	Amino Acid Metabolism	Alanine, aspartate and glutamate metabolism
C0000410	Gorai.001G041000.1	3778332	3778697	366	285	94											1.5861	Up	0.0464	0.0646	1.27326	Up	0.135	0.171	1.65479	Up	0.0364	0.0516	1.11441	Up	0.204222	0.245708	2.06062	Up	0.00496	0.0068	1.00357	Up	0.264904	0.311577				AT5G20100.1			NA	NA	NA
C0000411	Gorai.001G041100.1	3781041	3786404	2714	1992	663								Y			0.245442	Up	1.28e-10	2.75e-10	0.30129	Up	3.15e-15	7.14e-15	0.35707	Up	4.08e-21	1.13e-20	0.557325	Up	1.39563e-52	4.55648e-52	0.615919	Up	1.65e-64	5.32e-64	0.584346	Up	4.30058e-57	1.51702e-56	PF10156			AT5G20170.1	RNA polymerase II transcription mediators	K15133	Genetic Information Processing	Transcription	Transcription machinery
C0000412	Gorai.001G041200.1	3787062	3791327	1874	564	187								Y	Y	Y	2.41436	Up	3.62e-46	1.37e-45	2.09205	Up	5.33e-31	1.54e-30	1.94843	Up	7.85e-26	2.34e-25	1.37129	Up	2.1829e-11	4.25582e-11	1.59701	Up	6.65e-16	1.3e-15	1.76632	Up	4.98022e-20	1.16017e-19				AT5G20120.1			NA	NA	NA
C0000413	Gorai.001G041300.1	3796807	3800506	2476	1287	428								Y			0.103354	Up	0.0277	0.0396	0.283736	Up	6.84e-10	1.37e-09	0.282186	Up	8.72e-10	1.86e-09	0.156507	Up	0.000859372	0.00128275	0.609238	Up	2.57e-44	7.03e-44	0.300977	Up	7.62634e-11	1.4812e-10	PF00646,PF01344	PTHR23230		AT1G55270.1	Galactose oxidase/kelch repeat superfamily protein	K10455	Genetic Information Processing	Folding, Sorting and Degradation	Ubiquitin system
C0000414	Gorai.001G041400.1	3800623	3805717	1557	1155	384								Y			-0.769111	Down	2.33e-130	1.5e-129	-0.89179	Down	1.75e-163	1.08e-162	-0.622994	Down	2.42e-88	1.26e-87	-0.0878026	Down	0.00203442	0.00297547	0.0785859	Up	0.00469	0.00644	0.0124307	Up	0.66002	0.696893	PF01636,PF01633	PTHR22603	KOG4720	AT2G26830.1	Protein kinase superfamily protein	K00894	Metabolism	Lipid Metabolism	Glycerophospholipid metabolism
C0000415	Gorai.001G041500.1	3819284	3821688	2084	1194	397								Y	Y		0.972847	Up	8.14e-176	6.28e-175	0.709916	Up	7.23e-85	3.23e-84	0.888289	Up	6.9e-140	4.65e-139	1.0627	Up	3.29706e-212	2.18754e-211	1.30031	Up	0	0	0.81127	Up	2.75928e-112	1.37872e-111	PF00153	PTHR11896	KOG0752	AT4G32400.1	Mitochondrial substrate carrier family protein	K14684	NA	NA	NA
C0000416	Gorai.001G041600.1	3824560	3827705	1583	1005	334								Y			0.474372	Up	1.27e-88	6.65e-88	0.550346	Up	3.09e-119	1.63e-118	0.452752	Up	1.29e-78	6.33e-78	0.646116	Up	2.26788e-169	1.31284e-168	0.793416	Up	4e-265	2.88e-264	0.570472	Up	9.7688e-127	5.20687e-126	PF04939	PTHR17602	KOG1765	AT2G37990.1	ribosome biogenesis regulatory protein (RRS1) family protein	K14852	Genetic Information Processing	Translation	Ribosome Biogenesis
C0000417	Gorai.001G041700.1	3840029	3842988	1746	939	312								Y			0.172502	Up	3.64e-05	6.43e-05	-0.12534	Down	0.0048	0.00721	0.0214386	Up	0.621	0.671	0.19367	Up	4.06134e-06	6.76675e-06	0.304655	Up	1.92e-13	3.59e-13	0.127438	Up	0.00299432	0.00439783				AT1G67170.1			NA	NA	NA
C0000418	Gorai.001G041800.1	3843764	3845915	730	627	208								Y	Y	Y	1.62263	Up	0.0796	0.107	1.53629	Up	0.105	0.136	-0.630608	Down	0.658	0.704	4.46804	Up	4.92974e-17	1.07786e-16	4.65498	Up	1.47e-19	3.04e-19	4.30126	Up	8.42994e-15	1.78536e-14	PF00125	PTHR11426	KOG1745	AT5G10400.1	Histone superfamily protein	K11253	Genetic Information Processing// Human Diseases	Replication and Repair// Immune System Diseases	Chromosome // Systemic lupus erythematosus
C0000419	Gorai.001G041900.1	3856138	3859761	2137	1746	581								Y	Y	Y	-4.58466	Down	2.58e-68	1.18e-67	-4.51899	Down	1.02e-65	4.05e-65	-4.6415	Down	1.13e-66	5.15e-66	-4.02334	Down	4.6451e-61	1.61972e-60	-3.68981	Down	1.8e-56	5.46e-56	-4.46675	Down	1.07986e-63	4.01949e-63	PF00854	PTHR11654	KOG1237	AT2G26690.1	Major facilitator superfamily protein	K14638	NA	NA	NA
C0000420	Gorai.001G042000.1	3890774	3914677	5628	5628	1875								Y			0.312552	Up	1.69e-51	6.76e-51	-0.0120242	Down	0.587	0.637	0.0526527	Up	0.0162	0.0238	-0.137356	Down	1.18562e-09	2.21154e-09	0.11929	Up	3.93e-08	6.56e-08	0.0194671	Up	0.380666	0.433723	PF11894		KOG1835	AT5G51200.1	Protein of unknown function (DUF3414)	K14310	Genetic Information Processing	Translation	RNA transport
C0000421	Gorai.001G042100.1	3919593	3922446	1412	909	302								Y			0.990489	Up	7.03e-146	4.84e-145	-0.278204	Down	9.01e-09	1.75e-08	0.402014	Up	1.02e-20	2.79e-20	-0.487655	Down	2.2304e-22	5.31431e-22	0.0167345	Up	0.717	0.744	-0.30362	Down	6.09902e-10	1.15809e-09	PF03105	PTHR10783	KOG1161	AT2G26660.1	SPX domain gene 2	K06653	Cellular Processes	Cell Growth and Death	Cell cycle - yeast
C0000422	Gorai.001G042200.1	3932627	3933423	797	567	188																																			PF03018	PTHR21495		AT4G38700.1	Disease resistance-responsive (dirigent-like protein) family protein		NA	NA	NA
C0000423	Gorai.001G042300.1	3949312	3950559	1165	603	200																							1.38357	Up	0.264708	0.309882	0.412253	Up	0.509	0.548					PF00847			AT1G15360.1	Integrase-type DNA-binding superfamily protein	K09286	Genetic Information Processing	Transcription	Transcription factors
C0000424	Gorai.001G042400.1	3974009	3975164	609	609	202																																			PF12357	PTHR18896		AT1G52570.1	phospholipase D alpha 2	K01115	Metabolism// Metabolism// Cellular Processes// Organismal Systems// Organismal Systems// Organismal Systems	Lipid Metabolism// Lipid Metabolism// Transport and Catabolism// Immune System// Endocrine System// Nervous System	Glycerophospholipid metabolism // Ether lipid metabolism // Endocytosis // Fc gamma R-mediated phagocytosis // GnRH signaling pathway // Glutamatergic synapse
C0000425	Gorai.001G042500.1	3990341	3991303	856	396	131								Y	Y	Y	-0.014437	Down	0.867	0.894	-2.7062	Down	1.23e-83	5.47e-83	-1.23751	Down	6.32e-30	2e-29	-2.81997	Down	1.29617e-87	5.32033e-87	-1.8099	Down	6.47e-51	1.88e-50	-2.85645	Down	1.52933e-86	6.61683e-86				AT1G52565.1			NA	NA	NA
C0000426	Gorai.001G042600.1	3998807	4001771	2809	1926	641								Y	Y		0.277274	Up	6.55e-30	2.04e-29	-0.0467842	Down	0.0728	0.0966	-0.074238	Down	0.00464	0.00719	-0.642844	Down	7.66326e-110	3.50526e-109	-1.04751	Down	2.26e-248	1.56e-247	-1.17208	Down	5.6882e-294	5.21989e-293	PF00646	PTHR23125	KOG1947	AT2G25490.1	EIN3-binding F box protein 1	K14515	Environmental Information Processing	Signal Transduction	Plant hormone signal transduction
C0000427	Gorai.001G042700.1	4030104	4033712	1283	504	167								Y	Y	Y	-0.00999888	Down	0.97	0.975	0.0217189	Up	0.948	0.962	-1.11965	Down	0.00426	0.00664	-1.79249	Down	4.5687e-05	7.27769e-05	-3.34877	Down	6.59e-09	1.12e-08	-3.73339	Down	1.69659e-09	3.18809e-09	PF04690			AT2G26580.1	plant-specific transcription factor YABBY family protein		NA	NA	NA
C0000428	Gorai.001G042800.1	4066294	4066835	542	489	162								Y	Y	Y	3.94901	Up	0.0015	0.0024	6.97815	Up	1.24e-23	3.26e-23	5.64997	Up	7.69e-10	1.64e-09	4.49325	Up	8.12312e-05	0.000128053	4.03651	Up	0.00108	0.00154	3.55235	Up	0.0077354	0.0110441				AT5G42905.1	Polynucleotidyl transferase, ribonuclease H-like superfamily protein		NA	NA	NA
C0000429	Gorai.001G042900.1	4078191	4079451	834	834	277											1.88566	Up	0.087	0.116	0.95133	Up	0.481	0.546	1.27628	Up	0.31	0.373	1.94448	Up	0.0752818	0.0965055	1.97316	Up	0.0701	0.0875	1.3255	Up	0.28744	0.335993	PF01429			AT1G15340.1	methyl-CPG-binding domain 10		NA	NA	NA
C0000430	Gorai.001G043000.1	4079566	4080974	963	699	232								Y			-0.775534	Down	0.00528	0.00811	0.818063	Up	0.000131	0.000216	0.406051	Up	0.0774	0.105	0.557457	Up	0.0126568	0.0175098	0.572196	Up	0.0106	0.0142	0.670999	Up	0.00240846	0.00355563				AT4G02530.1	chloroplast thylakoid lumen protein		NA	NA	NA
C0000431	Gorai.001G043100.1	4089003	4092393	1678	1179	392								Y	Y		-1.13941	Down	2.99e-71	1.4e-70	-0.435158	Down	2.97e-14	6.62e-14	-0.709273	Down	3.54e-32	1.15e-31	-0.39722	Down	2.72754e-12	5.42217e-12	0.317384	Up	3.23e-10	5.67e-10	0.174935	Up	0.000768468	0.00116908	PF00332			AT2G26600.1	Glycosyl hydrolase superfamily protein		NA	NA	NA
C0000432	Gorai.001G043200.1	4095341	4096240	670	630	209											-1.3759	Down	0.221	0.275	-1.04867	Down	0.6	0.65	-1.04565	Down	0.601	0.654	-1.3759	Down	0.235846	0.281456	-1.3759	Down	0.243	0.284	-0.996425	Down	0.62686	0.666765				AT3G13690.1	Protein kinase protein with adenine nucleotide alpha hydrolases-like domain		NA	NA	NA
C0000433	Gorai.001G043300.1	4098313	4102937	1028	660	219								Y	Y	Y	-3.43626	Down	2.67e-179	2.08e-178	-2.30647	Down	1.04e-114	5.35e-114	-1.22709	Down	5.84e-48	2.27e-47	-0.442417	Down	1.78532e-09	3.31338e-09	0.14454	Up	0.0305	0.0394	-0.633127	Down	1.72049e-16	3.76696e-16	PF04525			AT3G15810.1	Protein of unknown function (DUF567)		NA	NA	NA
C0000434	Gorai.001G043400.1	4104329	4118482	4668	4005	1334								Y			0.297347	Up	1.35e-31	4.32e-31	0.317933	Up	2.14e-35	6.51e-35	0.287377	Up	6.53e-29	2.03e-28	0.103248	Up	0.000100279	0.000157584	0.0761276	Up	0.0045	0.00618	0.125384	Up	2.66516e-06	4.5215e-06				AT3G33530.1	Transducin family protein / WD-40 repeat family protein		NA	NA	NA
C0000435	Gorai.001G043500.1	4118546	4121626	2047	1308	435								Y			-0.0283283	Down	0.708	0.749	0.0118711	Up	0.877	0.9	-0.0130406	Down	0.865	0.89	0.37132	Up	2.22252e-07	3.8675e-07	0.631778	Up	4.45e-20	9.27e-20	0.266609	Up	0.000297752	0.000463722	PF00022	PTHR11937	KOG0680	AT3G33520.1	actin-related protein 6	K11662	Genetic Information Processing	Replication and Repair	Chromosome
C0000436	Gorai.001G043600.1	4121934	4124689	2555	1902	633								Y	Y		-1.50458	Down	0	0	-1.72303	Down	0	0	-1.41483	Down	0	0	-1.86531	Down	0	0	-1.82068	Down	0	0	-1.49272	Down	0	0	PF07651,PF01417	PTHR22951	KOG0251	AT4G32285.1	ENTH/ANTH/VHS superfamily protein		NA	NA	NA
C0000437	Gorai.001G043700.1	4130582	4134686	2158	1443	480								Y			0.274538	Up	2.92e-14	6.93e-14	0.211265	Up	1.03e-08	2e-08	0.248778	Up	1.18e-11	2.67e-11	0.665256	Up	7.81556e-85	3.16705e-84	0.73529	Up	9.26e-105	3.85e-104	0.628567	Up	1.20821e-73	4.82432e-73	PF07576,PF02148	PTHR10420	KOG0804	AT2G42160.1	zinc finger (ubiquitin-hydrolase) domain-containing protein	K10632	Genetic Information Processing	Folding, Sorting and Degradation	Ubiquitin system
C0000438	Gorai.001G043800.1	4135852	4139035	1619	1101	366								Y	Y	Y	2.5861	Up	2.6e-10	5.56e-10	2.98695	Up	6.28e-15	1.42e-14	2.65479	Up	7.15e-11	1.57e-10	2.9624	Up	1.30518e-14	2.7272e-14	4.51542	Up	1.01e-55	3.04e-55	2.23624	Up	4.30618e-07	7.51983e-07	PF04724	PTHR12224		AT2G13290.1	beta-1,4-N-acetylglucosaminyltransferase family protein	K00737	Metabolism// Metabolism	Glycan Biosynthesis and Metabolism// Glycan Biosynthesis and Metabolism	Glycosyltransferases // N-Glycan biosynthesis
C0000439	Gorai.001G043900.1	4146877	4148434	1317	699	232								Y	Y		0.551077	Up	5.5e-09	1.13e-08	0.291754	Up	0.00348	0.00527	1.27938	Up	3.87e-52	1.56e-51	1.87191	Up	1.69764e-134	8.66326e-134	1.85712	Up	9.97e-131	4.68e-130	0.676304	Up	6.97656e-13	1.41898e-12	PF02309			AT4G32280.1	indole-3-acetic acid inducible 29	K14484	Environmental Information Processing	Signal Transduction	Plant hormone signal transduction
C0000440	Gorai.001G044000.1	4166298	4167691	1092	753	250								Y	Y		-1.22981	Down	0.0797	0.107	-1.74911	Down	0.0258	0.0362	-0.746085	Down	0.254	0.312	-0.170997	Down	0.768352	0.796368	1.97316	Up	1.05e-06	1.69e-06	0.762567	Up	0.130592	0.162253	PF00249	PTHR10641	KOG0048	AT5G52600.1	myb domain protein 82	K09422	Genetic Information Processing	Transcription	Transcription factors
C0000441	Gorai.001G044100.1	4182125	4183091	669	546	181								Y			-0.295448	Down	0.0611	0.0837	0.630414	Up	3.71e-06	6.56e-06	-0.0701676	Down	0.647	0.697	-0.0636478	Down	0.677202	0.712439	0.291841	Up	0.0441	0.0563	0.599304	Up	1.42685e-05	2.35249e-05	PF01824	PTHR21464		ATCG00040.1	maturase K		NA	NA	NA
C0000442	Gorai.001G044200.1	4194075	4197861	2065	1284	427								Y			-0.0691337	Down	0.132	0.171	-0.420901	Down	1.36e-17	3.24e-17	-0.685711	Down	2.95e-40	1.06e-39	-0.979077	Down	6.173e-73	2.32447e-72	-0.547352	Down	2.75e-27	6.33e-27	-0.882544	Down	3.0997e-60	1.12238e-59	PF00069,PF07714	PTHR23258	KOG1187	AT3G01300.1	Protein kinase superfamily protein	K00924	Unclassified	Cellular Processes and Signaling	Signal transduction mechanisms
C0000443	Gorai.001G044300.1	4216940	4217731	792	792	263								Y	Y		-1.74785	Down	0	0	-0.800504	Down	1.78e-256	1.42e-255	-0.383737	Down	2.07e-69	9.58e-69	-0.867532	Down	8.74452e-295	7.0564e-294	-1.0707	Down	0	0	-0.117822	Down	1.99948e-08	3.63711e-08	PF10591,PF00036	PTHR10891	KOG0027	AT2G43290.1	Calcium-binding EF-hand family protein	K13448	Organismal Systems	Environmental Adaptation	Plant-pathogen interaction
C0000444	Gorai.001G044400.1	4237220	4239514	258	258	85																																									NA	NA	NA
C0000445	Gorai.001G044500.1	4243359	4243899	541	387	128
C0000446	Gorai.001G044600.1	4245930	4246485	556	330	109
C0000447	Gorai.001G044700.1	4257454	4262871	3952	3132	1043								Y	Y	Y	-1.12502	Down	1.8e-306	1.97e-305	-2.74082	Down	0	0	-2.54372	Down	0	0	-2.16989	Down	0	0	-1.6001	Down	0	0	-2.09552	Down	0	0	PF03552	PTHR13301:SF1		AT5G17420.1	Cellulose synthase family protein	K10999	Metabolism	Glycan Biosynthesis and Metabolism	Glycosyltransferases
C0000448	Gorai.001G044800.1	4264325	4274868	1415	801	266								Y			-0.301822	Down	2.99e-09	6.19e-09	-0.0664451	Down	0.179	0.223	-0.0314149	Down	0.523	0.578	0.854676	Up	1.60928e-91	6.75787e-91	0.923959	Up	3.12e-108	1.32e-107	0.753937	Up	5.12302e-68	1.96659e-67	PF05198,PF00707	PTHR10938		AT4G30690.1	Translation initiation factor 3 protein	K02520	Genetic Information Processing	Translation	Translation factors
C0000449	Gorai.001G044900.1	4283966	4291834	2766	2364	787								Y			0.0176149	Up	0.374	0.438	0.174332	Up	4.06e-19	9.92e-19	0.185026	Up	2.18e-21	6.06e-21	0.501249	Up	4.87726e-163	2.76506e-162	0.581575	Up	8.11e-223	5.23e-222	0.58197	Up	5.41362e-221	4.10526e-220	PF00160	PTHR11071	KOG0546	AT3G63400.1	Cyclophilin-like peptidyl-prolyl cis-trans isomerase family protein	K09566	Genetic Information Processing// Genetic Information Processing	Transcription// Folding, Sorting and Degradation	Spliceosome // Chaperones and folding catalysts
C0000450	Gorai.001G045000.1	4294197	4301795	2942	2424	807								Y			0.226729	Up	1.56e-26	4.64e-26	0.545128	Up	4.41e-158	2.67e-157	0.417958	Up	1.02e-89	5.38e-89	0.601399	Up	4.26026e-196	2.6958e-195	0.631975	Up	1.22e-216	7.76e-216	0.632072	Up	1.23863e-214	9.22491e-214	PF00160	PTHR11071	KOG0546	AT4G32420.1	Cyclophilin-like peptidyl-prolyl cis-trans isomerase family protein	K09566	Genetic Information Processing// Genetic Information Processing	Transcription// Folding, Sorting and Degradation	Spliceosome // Chaperones and folding catalysts
C0000451	Gorai.001G045100.1	4300702	4301179	228	228	75											-0.114336	Down	0.941	0.952	1.95133	Up	0.235	0.288	2.53932	Up	0.0775	0.105	2.52944	Up	0.079144	0.101116	1.97316	Up	0.228	0.267	2.58854	Up	0.0697722	0.0904231
C0000452	Gorai.001G045200.1	4303673	4307125	1602	1134	377								Y	Y	Y	4.52952	Up	2.13e-12	4.83e-12	6.78422	Up	6.92e-64	2.7e-63	6.53178	Up	2.97e-53	1.21e-52	5.8393	Up	2.67432e-32	7.22156e-32	3.49672	Up	1.29e-05	1.99e-05	3.52714	Up	1.02061e-05	1.69304e-05	PF04862			AT5G11420.1	Protein of unknown function, DUF642		NA	NA	NA
C0000453	Gorai.001G045300.1	4323480	4326190	2305	1965	654											0.300702	Up	0.478	0.539	-0.0486704	Down	0.911	0.931	0.0855993	Up	0.849	0.875	0.252602	Up	0.557076	0.599872	-0.419159	Down	0.385	0.432	-0.481852	Down	0.327736	0.37958	PF02990	PTHR10766	KOG1278	AT5G35160.2	Endomembrane protein 70 protein family		NA	NA	NA
C0000454	Gorai.001G045400.1	4333663	4337453	1477	600	199											0.470627	Up	0.437	0.503	0.329841	Up	0.598	0.648	0.0918583	Up	0.891	0.914	0.792477	Up	0.165481	0.201892	0.558121	Up	0.351	0.397	0.382086	Up	0.537208	0.580947		PTHR12000:SF3		AT2G46225.2	ABI-1-like 1		NA	NA	NA
C0000455	Gorai.001G045500.1	4338972	4342671	1082	1038	345								Y	Y	Y	1.98548	Up	2.56e-74	1.23e-73	2.89213	Up	2.91e-210	2.06e-209	2.57542	Up	2.6e-149	1.82e-148	3.81492	Up	0	0	3.50221	Up	0	0	2.96293	Up	2.15852e-223	1.64914e-222	PF03171	PTHR10209	KOG0143	AT1G15550.1	gibberellin 3-oxidase 1	K04124	Metabolism	Metabolism of Terpenoids and Polyketides	Diterpenoid biosynthesis
C0000456	Gorai.001G045600.1	4348556	4356696	6107	5061	1686								Y			0.340347	Up	2.4e-63	1.06e-62	0.28431	Up	4.87e-43	1.61e-42	0.331102	Up	1.37e-58	5.85e-58	0.485142	Up	1.158e-130	5.82945e-130	0.301385	Up	4.38e-48	1.24e-47	0.248474	Up	2.36572e-32	6.54585e-32	PF10513	PTHR12663		AT4G32620.1	Enhancer of polycomb-like transcription factor protein	K08737	Genetic Information Processing// Genetic Information Processing// Human Diseases// Human Diseases	Replication and Repair// Replication and Repair// Cancers// Cancers	Mismatch repair // DNA repair and recombination proteins // Pathways in cancer // Colorectal cancer
C0000457	Gorai.001G045700.1	4361329	4365009	2433	1509	502								Y			-0.108851	Down	0.00121	0.00194	-0.0692242	Down	0.0404	0.0556	-0.0558856	Down	0.0973	0.13	-0.21294	Down	7.35538e-10	1.37937e-09	-0.180328	Down	1.81e-07	2.96e-07	-0.181242	Down	1.83214e-07	3.23703e-07	PF01603	PTHR10257	KOG2085	AT5G25510.1	Protein phosphatase 2A regulatory B subunit family protein	K11584	Genetic Information Processing// Genetic Information Processing// Environmental Information Processing// Cellular Processes// Cellular Processes	Translation// Replication and Repair// Signal Transduction// Cell Growth and Death// Cell Growth and Death	mRNA surveillance pathway // Chromosome // Wnt signaling pathway // Meiosis - yeast // Oocyte meiosis
C0000458	Gorai.001G045800.1	4366726	4387096	4390	4035	1344								Y			-0.204287	Down	3.69e-20	9.91e-20	-0.0433749	Down	0.0471	0.0643	-0.00752456	Down	0.729	0.767	0.283482	Up	5.90704e-43	1.77617e-42	0.354015	Up	5.98e-67	1.97e-66	0.344673	Up	9.62164e-63	3.55614e-62	PF01433	PTHR15137	KOG1932	AT1G73960.1	TBP-associated factor 2	K03128	Metabolism// Genetic Information Processing// Genetic Information Processing// Genetic Information Processing	Enzyme Families// Transcription// Transcription// Replication and Repair	Peptidases // Basal transcription factors // Transcription machinery // Chromosome
C0000459	Gorai.001G045900.1	4390136	4390712	348	348	115											-3.81713	Down	0.0118	0.0175	-0.633633	Down	0.511	0.57	-0.30868	Down	0.732	0.77	0.166872	Up	0.84745	0.86957	0.847628	Up	0.254	0.294	-0.581388	Down	0.551626	0.594883				AT1G73965.1	CLAVATA3/ESR-RELATED 13		NA	NA	NA
C0000460	Gorai.001G046000.1	4395318	4397899	1842	1746	581								Y	Y		-0.248637	Down	0.259	0.315	0.390214	Up	0.0512	0.0696	0.256917	Up	0.21	0.264	0.952473	Up	1.47867e-07	2.58924e-07	1.28221	Up	8.56e-14	1.61e-13	1.11163	Up	4.0753e-10	7.78098e-10				AT3G25690.1	Hydroxyproline-rich glycoprotein family protein		NA	NA	NA
C0000461	Gorai.001G046100.1	4399391	4402824	1311	546	181								Y	Y		0.309635	Up	0.039	0.0548	0.820085	Up	3.32e-09	6.53e-09	0.524305	Up	0.00033	0.000557	1.54134	Up	1.78671e-36	5.04195e-36	1.70564	Up	1.99e-46	5.56e-46	1.56748	Up	2.15944e-37	6.32257e-37				AT5G51545.1	low psii accumulation2		NA	NA	NA
C0000462	Gorai.001G046200.1	4405619	4408025	823	372	123								Y	Y		0.086102	Up	0.00553	0.00848	0.698191	Up	4.65e-135	2.6e-134	0.317758	Up	5.85e-26	1.75e-25	0.883747	Up	1.01252e-229	7.0209e-229	1.2993	Up	0	0	1.07126	Up	0	0	PF00338	PTHR11700	KOG0900	AT3G47370.1	Ribosomal protein S10p/S20e family protein	K02969	Genetic Information Processing// Genetic Information Processing	Translation// Translation	Ribosome // Ribosome
C0000463	Gorai.001G046300.1	4412464	4418882	3287	2625	874								Y			-0.694783	Down	3.15e-104	1.79e-103	-0.0850093	Down	0.0036	0.00544	-0.00536802	Down	0.852	0.879	0.458178	Up	1.10922e-66	4.01637e-66	0.545913	Up	7.85e-96	3.11e-95	0.543195	Up	6.66726e-94	3.01281e-93	PF00076	PTHR10432	KOG0123	AT2G44710.1	RNA-binding (RRM/RBD/RNP motifs) family protein	K13160	Genetic Information Processing	Transcription	Spliceosome
C0000464	Gorai.001G046400.1	4420317	4424023	1785	1401	466								Y			-0.840161	Down	8.69e-13	1.99e-12	-0.584164	Down	2.86e-07	5.29e-07	-0.63621	Down	3.09e-08	6.25e-08	-0.81882	Down	4.60972e-12	9.12292e-12	0.819912	Up	5.92e-20	1.23e-19	0.401738	Up	3.35804e-05	5.46305e-05	PF03952,PF00113	PTHR11902	KOG2670	AT2G36530.1	Enolase	K01689	Metabolism// Metabolism// Genetic Information Processing	Carbohydrate Metabolism// Energy Metabolism// Folding, Sorting and Degradation	Glycolysis / Gluconeogenesis // Methane metabolism // RNA degradation
C0000465	Gorai.001G046500.1	4425030	4433532	3304	3036	1011								Y	Y		-0.18668	Down	0.000986	0.0016	-0.713989	Down	5.7e-30	1.63e-29	-0.501418	Down	1.23e-16	3.11e-16	-1.08513	Down	2.8023e-59	9.62307e-59	0.20066	Up	0.000193	0.000284	-0.350183	Down	4.02044e-09	7.47246e-09	PF03999,PF03479	PTHR19321	KOG4302	AT5G51600.1	Microtubule associated protein (MAP65/ASE1) family protein		NA	NA	NA
C0000466	Gorai.001G046600.1	4433993	4435637	1287	885	294								Y			0.329931	Up	2.3e-27	6.92e-27	0.730431	Up	9.85e-143	5.67e-142	0.144568	Up	5.41e-06	1e-05	0.342978	Up	4.8563e-29	1.26343e-28	0.896598	Up	4.93e-225	3.2e-224	0.475591	Up	1.16979e-55	4.06589e-55	PF05890	PTHR13028	KOG3080	AT3G22660.1	rRNA processing protein-related	K14823	Genetic Information Processing	Translation	Ribosome Biogenesis
C0000467	Gorai.001G046700.1	4437377	4441508	2476	1710	569								Y	Y		0.964476	Up	7.36e-101	4.11e-100	1.13948	Up	9.17e-146	5.34e-145	0.759217	Up	7.54e-58	3.21e-57	0.570882	Up	1.46412e-31	3.92177e-31	0.461658	Up	2.63e-20	5.5e-20	0.546576	Up	2.48402e-28	6.53643e-28	PF03005			AT4G25360.1	TRICHOME BIREFRINGENCE-LIKE 18		NA	NA	NA
C0000468	Gorai.001G046800.1	4444792	4446139	1348	399	132											-0.114336	Down	0.941	0.951	-1.03486	Down	0.483	0.545	-1.03486	Down	0.484	0.55	-1.03486	Down	0.480946	0.534172	-1.03486	Down	0.491	0.537	1.00357	Up	0.623142	0.664343
C0000469	Gorai.001G046900.1	4450207	4453173	2237	1509	502								Y			0.195591	Up	0.00865	0.0131	0.201502	Up	0.00738	0.0109	0.553475	Up	5.4e-15	1.32e-14	0.662542	Up	1.29339e-21	3.05082e-21	0.855368	Up	6.62e-37	1.69e-36	0.575675	Up	5.57822e-16	1.20992e-15	PF00155	PTHR11751	KOG0256	AT5G51690.1	1-amino-cyclopropane-1-carboxylate synthase 12	K14270	Metabolism	Amino Acid Metabolism	Amino acid related enzymes
C0000470	Gorai.001G047000.1	4455718	4462880	2628	1728	575								Y			0.214345	Up	4.98e-09	1.02e-08	-0.320583	Down	2.98e-15	6.77e-15	-0.0932808	Down	0.017	0.025	-0.564674	Down	1.27555e-40	3.74777e-40	-0.460217	Down	3.19e-28	7.44e-28	-0.669404	Down	2.70822e-53	9.23851e-53	PF00999	PTHR16254	KOG1650	AT5G51710.2	K+ efflux antiporter 5	K03455	Unclassified	Cellular Processes and Signaling	Other ion-coupled transporters
C0000471	Gorai.001G047100.1	4465715	4469093	2040	1338	445								Y	Y		0.130935	Up	0.259	0.316	0.495362	Up	6.64e-06	1.16e-05	0.643106	Up	2.01e-09	4.23e-09	1.30424	Up	1.82166e-42	5.44859e-42	1.69287	Up	1.35e-79	4.84e-79	1.38092	Up	7.88598e-48	2.56708e-47	PF01435	PTHR22726		AT5G51740.1	Peptidase family M48 family protein	K01423	Metabolism// Metabolism	Amino Acid Metabolism// Metabolism of Cofactors and Vitamins	Lysine degradation // Biotin metabolism
C0000472	Gorai.001G047200.1	4469772	4472279	1938	1767	588								Y	Y	Y	1.00337	Up	4.89e-44	1.81e-43	1.46603	Up	1.47e-105	7.27e-105	1.67914	Up	3.37e-148	2.35e-147	2.28215	Up	0	0	2.17468	Up	3.28e-292	2.52e-291	1.78699	Up	1.33088e-171	8.60555e-171	PF00067	PTHR19383	KOG0157	AT2G45510.1	cytochrome P450, family 704, subfamily A, polypeptide 2	K00517	Metabolism// Metabolism// Metabolism// Metabolism// Metabolism	Metabolism of Terpenoids and Polyketides// Biosynthesis of Other Secondary Metabolites// Xenobiotics Biodegradation and Metabolism// Xenobiotics Biodegradation and Metabolism// Xenobiotics Biodegradation and Metabolism	Limonene and pinene degradation // Stilbenoid, diarylheptanoid and gingerol biosynthesis // Aminobenzoate degradation // Bisphenol degradation // Polycyclic aromatic hydrocarbon degradation
C0000473	Gorai.001G047300.1	4479456	4480779	1047	744	247								Y			0.578701	Up	4.12e-24	1.18e-23	0.0375278	Up	0.554	0.604	-0.187022	Down	0.00453	0.00705	-0.362483	Down	8.97544e-08	1.58182e-07	-0.367878	Down	6.93e-08	1.15e-07	-0.324815	Down	1.83473e-06	3.13248e-06	PF00010			AT5G51780.1	basic helix-loop-helix (bHLH) DNA-binding superfamily protein		NA	NA	NA
C0000474	Gorai.001G047400.1	4501364	4504885	2717	2541	846											0.470627	Up	0.642	0.691	-0.463708	Down	0.69	0.73	-2.04565	Down	0.204	0.257	0.266408	Up	0.801684	0.825572	0.973159	Up	0.282	0.322	-0.996425	Down	0.45516	0.510511		PTHR23257:SF50		AT5G51800.1	Protein kinase superfamily protein		NA	NA	NA
C0000475	Gorai.001G047500.1	4520660	4522768	1906	1092	363								Y	Y	Y	-0.194506	Down	0.566	0.621	1.7531	Up	1.19e-12	2.55e-12	1.62754	Up	1.11e-10	2.44e-10	3.78215	Up	8.83496e-109	4.01731e-108	4.80262	Up	1.8e-255	1.27e-254	4.10473	Up	2.9598e-142	1.69853e-141	PF03171	PTHR10209	KOG0143	AT5G51810.1	gibberellin 20 oxidase 2	K05282	Metabolism	Metabolism of Terpenoids and Polyketides	Diterpenoid biosynthesis
C0000476	Gorai.001G047600.1	4541678	4542437	663	663	220											-1.30224	Down	0.221	0.275	-1.30224	Down	0.238	0.291	-1.04565	Down	0.601	0.654	-1.05552	Down	0.596422	0.638563	1.78051	Up	0.116	0.142	1.58854	Up	0.178471	0.217988							NA	NA	NA
C0000477	Gorai.001G047700.1	4548062	4551437	952	264	87								Y			-0.269278	Down	4.78e-45	1.79e-44	-0.304276	Down	3.96e-55	1.45e-54	-0.469438	Down	1.76e-121	1.09e-120	-0.0717071	Down	0.000122604	0.000191753	0.226853	Up	4e-37	1.03e-36	0.327184	Up	4.03162e-77	1.64747e-76	PF06522			AT3G48140.1	B12D protein		NA	NA	NA
C0000478	Gorai.001G047800.1	4564917	4568776	3330	2214	737								Y			-0.154851	Down	0.0186	0.0271	-0.196569	Down	0.00337	0.00511	-0.167549	Down	0.0121	0.018	0.421427	Up	2.57536e-12	5.12229e-12	0.562553	Up	1.58e-21	3.36e-21	0.406353	Up	2.61058e-11	5.12005e-11	PF00515	PTHR19959	KOG1840	AT1G27500.1	Tetratricopeptide repeat (TPR)-like superfamily protein	K10407	Cellular Processes	Cell Motility	Cytoskeleton proteins
C0000479	Gorai.001G047900.1	4570790	4577001	3384	2334	777								Y			0.468457	Up	7.05e-33	2.29e-32	0.429677	Up	4.84e-27	1.34e-26	0.575713	Up	1.71e-49	6.73e-49	0.724254	Up	1.78836e-81	7.10619e-81	0.902851	Up	3.05e-132	1.44e-131	0.755424	Up	8.40582e-88	3.66484e-87	PF07967		KOG4765	AT1G48950.1	C3HC zinc finger-like		NA	NA	NA
C0000480	Gorai.001G048000.1	4578159	4581243	1375	672	223								Y	Y		0.401952	Up	6.1e-11	1.33e-10	0.77574	Up	1.64e-40	5.29e-40	0.332266	Up	1.26e-07	2.5e-07	0.548551	Up	1.18615e-19	2.71315e-19	1.22248	Up	3.21e-113	1.39e-112	0.73898	Up	6.50414e-36	1.87185e-35	PF00436		KOG1653	AT3G18580.1	Nucleic acid-binding, OB-fold-like protein	K03111	Genetic Information Processing// Genetic Information Processing// Genetic Information Processing// Genetic Information Processing// Genetic Information Processing	Replication and Repair// Replication and Repair// Replication and Repair// Replication and Repair// Replication and Repair	DNA replication // DNA replication proteins // Mismatch repair // Homologous recombination // DNA repair and recombination proteins
C0000481	Gorai.001G048100.1	4584128	4586466	1446	1446	481											3.05559	Up	0.0167	0.0245	0.95133	Up	0.651	0.696	0.954355	Up	0.649	0.698	1.52944	Up	0.399512	0.453599	3.6736	Up	0.0011	0.00157	3.3255	Up	0.00626824	0.00902204	PF00759	PTHR22298		AT1G70710.1	glycosyl hydrolase 9B1	K01179	Metabolism	Carbohydrate Metabolism	Starch and sucrose metabolism
C0000482	Gorai.001G048200.1	4593008	4596657	1845	1008	335											-0.746604	Down	0.0695	0.0945	-0.417904	Down	0.288	0.344	-1.2994	Down	0.00478	0.00741	0.347836	Up	0.31431	0.363471	0.851852	Up	0.00723	0.00979	0.40693	Up	0.237408	0.283978	PF02365			AT1G12260.1	NAC 007		NA	NA	NA
C0000483	Gorai.001G048300.1	4598996	4602787	2572	1758	585								Y			0.295907	Up	1.35e-21	3.72e-21	-0.319154	Down	5.05e-20	1.25e-19	-0.0011467	Down	0.972	0.98	-0.793252	Down	4.83786e-98	2.09936e-97	-0.35722	Down	3.35e-24	7.4e-24	-0.362885	Down	1.26551e-24	3.16235e-24	PF07732,PF00394,PF07731	PTHR11709	KOG1263	AT5G51480.1	SKU5 similar 2	K00423	Metabolism	Carbohydrate Metabolism	Ascorbate and aldarate metabolism
C0000484	Gorai.001G048400.1	4629141	4629582	363	327	108								Y	Y		0.596158	Up	0.015	0.0221	-1.5081	Down	2.32e-05	3.96e-05	-0.739542	Down	0.0177	0.026	-1.58895	Down	1.06698e-05	1.74777e-05	-0.0533136	Down	0.847	0.865	-1.19282	Down	0.0004705	0.000725025							NA	NA	NA
C0000485	Gorai.001G048500.1	4630216	4640034	1885	1620	539								Y			0.0991563	Up	0.107	0.141	-0.793184	Down	8.42e-28	2.35e-27	-0.492078	Down	9.52e-13	2.21e-12	-0.639071	Down	1.38335e-19	3.16024e-19	-0.42225	Down	6.51e-10	1.13e-09	-0.525999	Down	5.63542e-14	1.17375e-13	PF00097	PTHR12477	KOG0802	AT4G25230.1	RPM1 interacting protein 2	K10636	Genetic Information Processing// Genetic Information Processing	Folding, Sorting and Degradation// Folding, Sorting and Degradation	Protein processing in endoplasmic reticulum // Ubiquitin system
C0000486	Gorai.001G048600.1	4640058	4643363	2213	1575	524								Y	Y		1.80303	Up	0	0	0.722271	Up	0	0	0.903989	Up	0	0	-0.100334	Down	2.1721e-09	4.01805e-09	-0.0718532	Down	1.82e-05	2.8e-05	-0.54848	Down	3.36992e-197	2.37432e-196	PF07690,PF00083	PTHR11662	KOG2533	AT3G47420.1	phosphate starvation-induced gene 3	K13783	Environmental Information Processing	Membrane Transport	Transporters
C0000487	Gorai.001G048700.1	4648328	4649014	687	687	228											2.13661	Up	0.0759	0.102	0.202272	Up	0.517	0.57	2.2053	Up	0.0676	0.0922	1.19542	Up	0.264708	0.309819	1.80906	Up	0.13	0.157					PF05648	PTHR12652	KOG4186	AT3G47430.1	peroxin 11B	K13351	Cellular Processes	Transport and Catabolism	Peroxisome
C0000488	Gorai.001G048800.1	4649495	4650689	1097	492	163								Y	Y		-1.96848	Down	1.78e-06	3.34e-06	-0.473976	Down	0.141	0.179	-1.27831	Down	0.000571	0.00095	-1.70322	Down	1.94036e-05	3.14313e-05	0.349307	Up	0.213	0.251	-0.124749	Down	0.683904	0.720132	PF01221	PTHR11886	KOG3430	AT1G23220.1	Dynein light chain type 1 family protein	K10418	Cellular Processes// Organismal Systems	Cell Motility// Excretory System	Cytoskeleton proteins // Vasopressin-regulated water reabsorption
C0000489	Gorai.001G048900.1	4651717	4652655	939	360	119								Y	Y		0.943479	Up	2.17e-30	6.83e-30	0.531791	Up	2.59e-09	5.12e-09	0.537068	Up	1.77e-09	3.75e-09	1.24467	Up	4.00604e-56	1.34119e-55	1.42398	Up	7.87e-77	2.78e-76	1.25929	Up	9.98024e-57	3.50978e-56							NA	NA	NA
C0000490	Gorai.001G049000.1	4658745	4659688	774	762	253											1.47063	Up	0.426	0.493	-0.0486704	Down	0.975	0.98	1.53932	Up	0.395	0.462	-0.101462	Down	0.480946	0.534773	-0.101462	Down	0.491	0.537	0.00357467	Up	0.998142	1	PF00230	PTHR19139	KOG0223	AT3G47440.1	tonoplast intrinsic protein 5;1	K09873	Environmental Information Processing	Signaling Molecules and Interaction	Ion channels
C0000491	Gorai.001G049100.1	4660751	4668712	4010	3369	1122											0.42293	Up	0.0406	0.0569	-0.0663724	Down	0.768	0.8	-0.193744	Down	0.403	0.47	-0.165144	Down	0.472372	0.528261	0.302107	Up	0.157	0.188	-0.224694	Down	0.339696	0.392342	PF02463,PF06470	PTHR18937	KOG0933	AT5G62410.1	structural maintenance of chromosomes 2	K06674	Genetic Information Processing// Cellular Processes	Replication and Repair// Cell Growth and Death	Chromosome // Cell cycle - yeast
C0000492	Gorai.001G049200.1	4672991	4673608	618	618	205											-0.403646	Down	0.461	0.525	0.95133	Up	0.651	0.695	-0.403646	Down	0.484	0.55	-0.403646	Down	0.480946	0.534069	-0.403646	Down	0.491	0.537	-0.403646	Down	0.50124	0.548759		PTHR11389		AT5G61470.1	C2H2-like zinc finger protein		NA	NA	NA
C0000493	Gorai.001G049300.1	4676867	4677973	1107	846	281																																				PTHR11389		AT5G61470.1	C2H2-like zinc finger protein		NA	NA	NA
C0000494	Gorai.001G049400.1	4683757	4686526	1126	1107	368											-1.11434	Down	0.567	0.62	-0.562669	Down	0.238	0.29	-0.562669	Down	0.238	0.296	-0.562669	Down	0.235846	0.280865	-0.562669	Down	0.243	0.283	-0.562669	Down	0.25093	0.297132	PF04484			AT4G25190.2	Family of unknown function (DUF566)		NA	NA	NA
C0000495	Gorai.001G049500.1	4687692	4691869	3491	3126	1041	R-V	Leucine-rich repeat protein kinase family protein	Orth17	Orth63	Orth39			Y	Y		-0.206281	Down	0.00423	0.00655	-0.790301	Down	1.2e-22	3.12e-22	-0.669554	Down	2.52e-17	6.5e-17	0.114017	Up	0.0984432	0.124413	1.05548	Up	7.89e-72	2.69e-71	0.277918	Up	4.05584e-05	6.57477e-05	PF08263,PF00560,PF00069,PF07714	PTHR23258	KOG1187	AT5G61480.1	Leucine-rich repeat protein kinase family protein	K00924	Unclassified	Cellular Processes and Signaling	Signal transduction mechanisms
C0000496	Gorai.001G049600.1	4713101	4715364	1053	615	204								Y			0.524025	Up	1.63e-116	9.85e-116	0.798777	Up	1.92e-288	1.64e-287	0.200317	Up	2.3e-16	5.79e-16	0.475548	Up	4.99322e-93	2.11401e-92	0.868282	Up	0	0	0.576649	Up	5.165e-138	2.89956e-137	PF00827	PTHR11847	KOG1678	AT4G16720.1	Ribosomal protein L23/L15e family protein	K02877	Genetic Information Processing// Genetic Information Processing	Translation// Translation	Ribosome // Ribosome
C0000497	Gorai.001G049700.1	4716611	4720405	1238	909	302								Y			-0.153271	Down	0.0175	0.0256	-0.508992	Down	2.2e-13	4.8e-13	-0.0399654	Down	0.532	0.587	0.622196	Up	1.0364e-27	2.64912e-27	0.748037	Up	1.28e-40	3.39e-40	0.44923	Up	3.65664e-14	7.64413e-14	PF05132	PTHR13408	KOG3122	AT5G09380.1	RNA polymerase III RPC4	K03026	Metabolism// Metabolism// Genetic Information Processing// Genetic Information Processing// Organismal Systems	Nucleotide Metabolism// Nucleotide Metabolism// Transcription// Transcription// Immune System	Purine metabolism // Pyrimidine metabolism // RNA polymerase // Transcription machinery // Cytosolic DNA-sensing pathway
C0000498	Gorai.001G049800.1	4736851	4737381	531	531	176											-2.43626	Down	0.101	0.134	-1.3706	Down	0.267	0.321	-2.36757	Down	0.115	0.152	-1.37745	Down	0.264536	0.311017	-0.763807	Down	0.49	0.538	-2.94447	Down	0.031483	0.0425652	PF00847			AT2G44940.1	Integrase-type DNA-binding superfamily protein	K09286	Genetic Information Processing	Transcription	Transcription factors
C0000499	Gorai.001G049900.1	4743459	4746120	2127	2127	708											-1.49383	Down	0.54	0.6	-0.428166	Down	0.263	0.317																				AT5G51330.1	SWITCH1		NA	NA	NA
C0000500	Gorai.001G050000.1	4747918	4750995	1881	975	324								Y	Y		0.639628	Up	7.44e-13	1.71e-12	1.63496	Up	4.1e-103	2e-102	0.952573	Up	6.79e-29	2.11e-28	1.39644	Up	5.449e-70	2.01499e-69	1.29152	Up	1.39e-57	4.28e-57	1.39708	Up	6.52566e-69	2.51957e-68	PF08240,PF00107	PTHR11695	KOG1197	AT5G61510.1	GroES-like zinc-binding alcohol dehydrogenase family protein	K00344	Unclassified	Metabolism	Energy metabolism
C0000501	Gorai.001G050100.1	4760243	4763198	1495	1194	397								Y	Y		0.524791	Up	4.76e-66	2.15e-65	1.86339	Up	0	0	1.52433	Up	0	0	1.73825	Up	0	0	1.38981	Up	0	0	1.29068	Up	0	0	PF08240,PF00107	PTHR11695	KOG1197	AT5G61510.1	GroES-like zinc-binding alcohol dehydrogenase family protein	K00344	Unclassified	Metabolism	Energy metabolism
C0000502	Gorai.001G050200.1	4763865	4767463	1798	1536	511								Y	Y	Y	4.24443	Up	3.74e-129	2.4e-128	6.82848	Up	0	0	6.42617	Up	0	0	6.23752	Up	0	0	4.56639	Up	1.3e-165	6.99e-165	4.12001	Up	2.5914e-113	1.30104e-112	PF00083,PF07690	PTHR11600	KOG0254	AT5G61520.1	Major facilitator superfamily protein	K08137	Environmental Information Processing	Membrane Transport	Transporters
C0000503	Gorai.001G050300.1	4781899	4786815	2724	2466	821								Y	Y		0.657025	Up	3.4e-85	1.74e-84	0.434938	Up	5.85e-35	1.77e-34	0.688876	Up	1.6e-92	8.55e-92	1.24063	Up	0	0	1.36356	Up	0	0	1.47071	Up	0	0	PF00582,PF00069,PF07714,PF04564	PTHR23258	KOG1187	AT4G25160.1	U-box domain-containing protein kinase family protein	K04733	Metabolism// Cellular Processes// Organismal Systems// Organismal Systems// Human Diseases// Human Diseases// Human Diseases// Human Diseases// Human Diseases// Human Diseases// Human Diseases	Enzyme Families// Cell Growth and Death// Immune System// Nervous System// Infectious Diseases// Infectious Diseases// Infectious Diseases// Infectious Diseases// Infectious Diseases// Infectious Diseases// Infectious Diseases	Protein kinases // Apoptosis // Toll-like receptor signaling pathway // Neurotrophin signaling pathway // Pertussis // Tuberculosis // Measles // Influenza A // Toxoplasmosis // Leishmaniasis // Chagas disease (American trypanosomiasis)
C0000504	Gorai.001G050400.1	4788039	4789870	1294	960	319								Y			-0.250175	Down	5.79e-27	1.74e-26	-0.51023	Down	1.86e-95	8.76e-95	-0.460384	Down	2.63e-79	1.3e-78	-0.574679	Down	2.95122e-118	1.40723e-117	-0.816445	Down	1.39e-215	8.82e-215	-0.795968	Down	4.05984e-204	2.93209e-203	PF03767			AT4G25150.1	HAD superfamily, subfamily IIIB acid phosphatase	K02866	Genetic Information Processing// Genetic Information Processing	Translation// Translation	Ribosome // Ribosome
C0000505	Gorai.001G050500.1	4791007	4793034	2028	2028	675								Y	Y	Y	-3.86922	Down	8.84e-56	3.67e-55	-2.35877	Down	9.76e-34	2.92e-33	-1.56107	Down	4.6e-20	1.25e-19	-1.71355	Down	8.4339e-23	2.01856e-22	-1.54226	Down	1.34e-19	2.78e-19	-1.30653	Down	1.99055e-15	4.27039e-15	PF00139,PF00069,PF07714	PTHR23258	KOG1187	AT2G37710.1	receptor lectin kinase	K13416	Metabolism// Environmental Information Processing// Organismal Systems	Enzyme Families// Signal Transduction// Environmental Adaptation	Protein kinases // Plant hormone signal transduction // Plant-pathogen interaction
C0000506	Gorai.001G050600.1	4804688	4805968	1251	1251	416								Y	Y	Y	0.392624	Up	0.201	0.251	1.92257	Up	3.99e-16	9.24e-16	2.01021	Up	5.65e-18	1.47e-17	2.63319	Up	9.56916e-37	2.70609e-36	3.01985	Up	2.55e-54	7.62e-54	3.15653	Up	1.11205e-61	4.07485e-61	PF00646			AT5G07610.1	F-box family protein	K10302	Genetic Information Processing	Folding, Sorting and Degradation	Ubiquitin system
C0000507	Gorai.001G050700.1	4808521	4809798	960	936	311								Y	Y	Y	2.41768	Up	1.03e-28	3.16e-28	2.94645	Up	1.92e-49	6.71e-49	2.81099	Up	4.75e-43	1.75e-42	3.2625	Up	1.83035e-67	6.66236e-67	3.26355	Up	4.34e-67	1.43e-66	3.18644	Up	7.27746e-62	2.67062e-61	PF00646			AT5G07610.1	F-box family protein		NA	NA	NA
C0000508	Gorai.001G050800.1	4809426	4812084	1679	858	285								Y			0.293651	Up	3.33e-08	6.69e-08	0.232629	Up	1.84e-05	3.16e-05	0.133006	Up	0.0161	0.0237	0.375187	Up	1.35115e-12	2.70575e-12	0.725126	Up	1.44e-47	4.06e-47	0.512284	Up	9.49532e-23	2.30499e-22	PF03981	PTHR12184	KOG2873	AT5G51220.1	ubiquinol-cytochrome C chaperone family protein		NA	NA	NA
C0000509	Gorai.001G050900.1	4813028	4829036	7137	6516	2171								Y			0.859224	Up	2.43e-249	2.31e-248	0.922331	Up	1.59e-287	1.35e-286	0.653684	Up	1.24e-132	8.12e-132	0.328196	Up	2.25992e-31	6.04124e-31	0.561464	Up	8.75e-95	3.44e-94	0.530271	Up	4.63846e-83	1.96125e-82	PF12397,PF08146	PTHR13457	KOG1837	AT3G06530.1	ARM repeat superfamily protein	K14550	Genetic Information Processing// Genetic Information Processing	Translation// Translation	Ribosome biogenesis in eukaryotes // Ribosome Biogenesis
C0000510	Gorai.001G051000.1	4832464	4839210	2338	1587	528								Y	Y		0.748201	Up	1.31e-72	6.2e-72	1.25079	Up	3.68e-232	2.77e-231	1.11471	Up	2.94e-176	2.27e-175	1.21697	Up	8.711e-218	5.86966e-217	0.958246	Up	2.68e-123	1.22e-122	1.01516	Up	1.45987e-139	8.26662e-139	PF00365	PTHR13697	KOG2440	AT5G61580.1	phosphofructokinase 4	K00850	Metabolism// Metabolism// Metabolism// Metabolism// Metabolism	Carbohydrate Metabolism// Carbohydrate Metabolism// Carbohydrate Metabolism// Carbohydrate Metabolism// Energy Metabolism	Glycolysis / Gluconeogenesis // Pentose phosphate pathway // Fructose and mannose metabolism // Galactose metabolism // Methane metabolism
C0000511	Gorai.001G051100.1	4843805	4844976	1172	597	198								Y	Y		1.77574	Up	0	0	0.140712	Up	0.0152	0.0219	0.531849	Up	9.85e-23	2.81e-22	0.445958	Up	4.64652e-16	9.98768e-16	0.755827	Up	2.37e-47	6.69e-47	0.0415586	Up	0.484682	0.541114	PF00847			AT5G51190.1	Integrase-type DNA-binding superfamily protein	K09286	Genetic Information Processing	Transcription	Transcription factors
C0000512	Gorai.001G051200.1	4847942	4849309	1368	663	220								Y	Y	Y	1.07535	Up	0	0	0.945643	Up	0	0	1.00084	Up	0	0	0.910178	Up	0	0	1.12118	Up	0	0	2.18886	Up	0	0	PF00847			AT5G51190.1	Integrase-type DNA-binding superfamily protein	K09286	Genetic Information Processing	Transcription	Transcription factors
C0000513	Gorai.001G051300.1	4866631	4867676	1046	651	216								Y	Y	Y	3.95587	Up	0	0	3.61347	Up	0	0	3.30889	Up	0	0	4.2565	Up	0	0	4.12186	Up	0	0	3.34423	Up	0	0	PF00847			AT4G17500.1	ethylene responsive element binding factor 1	K09286	Genetic Information Processing	Transcription	Transcription factors
C0000514	Gorai.001G051400.1	4878502	4879775	831	396	131								Y	Y	Y	-3.05293	Down	2.62e-22	7.29e-22	-4.57223	Down	2.36e-29	6.7e-29	-2.13625	Down	5.77e-15	1.41e-14	-7.89124	Down	2.5285e-36	7.1242e-36	-7.89124	Down	8.14e-36	2.06e-35	-7.89124	Down	2.77924e-35	7.9377e-35	PF01277			AT4G25140.1	oleosin 1		NA	NA	NA
C0000515	Gorai.001G051500.1	4887828	4896308	2329	1872	623								Y			0.0635715	Up	0.0805	0.108	0.257991	Up	3.97e-13	8.62e-13	0.270821	Up	2.34e-14	5.62e-14	0.443541	Up	4.76182e-38	1.36141e-37	0.398382	Up	2.65e-30	6.33e-30	0.33791	Up	1.24779e-21	2.97884e-21	PF09733	PTHR22597	KOG2350	AT5G51230.1	VEFS-Box of polycomb protein	K11463	Genetic Information Processing	Replication and Repair	Chromosome
C0000516	Gorai.001G051600.1	4897004	4905639	2012	1353	450								Y			0.315349	Up	0.001	0.00163	0.353428	Up	0.00024	0.000391	0.296747	Up	0.00227	0.00362	0.263461	Up	0.00697072	0.00981302	0.386355	Up	5.73e-05	8.62e-05	-0.0149454	Down	0.885186	0.903765	PF02475,PF10672,PF05175,PF01170,PF06325,PF03602	PTHR18895		AT1G54310.2	S-adenosyl-L-methionine-dependent methyltransferases superfamily protein	K06969	Genetic Information Processing	Translation	Ribosome Biogenesis
C0000517	Gorai.001G051700.1	4908458	4910358	1157	1053	350											0.0376676	Up	0.965	0.971	0.366367	Up	0.577	0.627	0.369392	Up	0.573	0.627	1.16687	Up	0.0383712	0.0508198	0.973159	Up	0.0966	0.119	-0.581388	Down	0.457532	0.512822	PF03171	PTHR10209	KOG0143	AT5G07480.1	KAR-UP oxidoreductase 1	K06892	Unclassified	Poorly Characterized	General function prediction only
C0000518	Gorai.001G051800.1	4912086	4916679	1648	942	313								Y			-0.0386713	Down	0.467	0.528	-0.301651	Down	8.72e-08	1.64e-07	0.0395607	Up	0.457	0.527	0.562028	Up	5.02702e-31	1.33824e-30	0.450637	Up	1.21e-19	2.5e-19	0.179987	Up	0.000584054	0.000894667				AT5G61670.1			NA	NA	NA
C0000519	Gorai.001G051900.1	4935654	4936547	894	624	207								Y	Y		-0.476906	Down	9.26e-09	1.89e-08	-0.344989	Down	2.66e-05	4.54e-05	0.329293	Up	6.78e-06	1.25e-05	0.817798	Up	3.97734e-34	1.09591e-33	1.99669	Up	2.31e-289	1.76e-288	1.31194	Up	8.07848e-99	3.76615e-98							NA	NA	NA
C0000520	Gorai.001G052000.1	4942493	4949993	3584	2718	905								Y	Y		-1.44724	Down	2.46e-171	1.86e-170	-1.36529	Down	4.74e-153	2.82e-152	-1.3389	Down	2.05e-148	1.43e-147	-0.876235	Down	9.05678e-76	3.47852e-75	1.02425	Up	2.19e-194	1.3e-193	0.639442	Up	5.83144e-67	2.22348e-66	PF01426,PF00385,PF00145	PTHR10629		AT1G69770.1	chromomethylase 3	K00558	Metabolism// Genetic Information Processing// Genetic Information Processing	Amino Acid Metabolism// Replication and Repair// Replication and Repair	Cysteine and methionine metabolism // DNA replication proteins // Chromosome
C0000521	Gorai.001G052100.1	4951115	4954629	2555	873	290								Y			-0.440211	Down	0.00581	0.00889	-0.251487	Down	0.108	0.14	0.0897066	Up	0.544	0.598	0.359518	Up	0.0106045	0.0147366	0.647283	Up	1.47e-06	2.35e-06	0.627426	Up	3.66644e-06	6.18772e-06	PF09749	PTHR13522	KOG3102	AT5G51170.1			NA	NA	NA
C0000522	Gorai.001G052200.1	4953082	4960521	2934	2934	977								Y			0.457058	Up	1.61e-12	3.65e-12	0.315269	Up	2.52e-06	4.49e-06	0.476307	Up	2.73e-13	6.42e-13	0.449155	Up	6.45404e-12	1.27358e-11	0.637514	Up	1.16e-23	2.56e-23	0.287305	Up	2.31868e-05	3.7934e-05	PF02466	PTHR12459	KOG1398	AT5G51150.1	Mitochondrial import inner membrane translocase subunit Tim17/Tim22/Tim23 family protein	K02354	Environmental Information Processing// Environmental Information Processing// Organismal Systems// Human Diseases// Human Diseases	Signal Transduction// Signaling Molecules and Interaction// Endocrine System// Cancers// Cancers	Wnt signaling pathway // G protein-coupled receptors // Melanogenesis // Pathways in cancer // Basal cell carcinoma
C0000523	Gorai.001G052300.1	4965995	4967559	1080	747	248								Y	Y		0.705092	Up	0.00477	0.00734	1.39785	Up	3.9e-10	7.89e-10	1.27061	Up	2.69e-08	5.45e-08	0.731486	Up	0.00353184	0.0050809	0.490558	Up	0.0618	0.0777	0.480896	Up	0.0687826	0.0892409	PF00504			AT4G17600.1	Chlorophyll A-B binding family protein		NA	NA	NA
C0000524	Gorai.001G052400.1	4967649	4971655	1315	627	208								Y			0.489253	Up	6.91e-20	1.85e-19	0.501646	Up	1.64e-20	4.1e-20	0.464888	Up	1.29e-17	3.33e-17	0.564868	Up	3.69912e-26	9.26494e-26	0.63045	Up	1.36e-32	3.32e-32	0.546357	Up	5.2821e-24	1.30737e-23	PF05669	PTHR13186	KOG4086	AT5G19910.1	SOH1 family protein	K15153	Genetic Information Processing	Transcription	Transcription machinery
C0000525	Gorai.001G052500.1	4973359	4977089	1108	687	228								Y			0.286328	Up	3.69e-10	7.86e-10	0.378134	Up	8.86e-17	2.08e-16	0.131264	Up	0.00568	0.00873	0.297901	Up	9.72806e-11	1.86589e-10	0.565839	Up	1.37e-37	3.53e-37	0.481282	Up	1.15971e-26	2.98755e-26	PF00076	PTHR23365	KOG4209	AT5G51120.1	polyadenylate-binding protein 1	K14396	Genetic Information Processing// Human Diseases	Translation// Infectious Diseases	mRNA surveillance pathway // Influenza A
C0000526	Gorai.001G052600.1	4999177	5003149	1122	645	214								Y			-0.216595	Down	0.00261	0.0041	0.0661405	Up	0.34	0.401	0.0351803	Up	0.614	0.664	0.56986	Up	2.84714e-19	6.4654e-19	0.816916	Up	9.52e-41	2.53e-40	0.70867	Up	9.81392e-30	2.62842e-29	PF01329	PTHR12599	KOG4073	AT5G51110.1	Transcriptional coactivator/pterin dehydratase	K01724	Unclassified	Metabolism	Metabolism of cofactors and vitamins
C0000527	Gorai.001G052700.1	5004560	5008855	1798	930	309								Y	Y		0.423066	Up	1.29e-08	2.61e-08	0.71429	Up	1.62e-23	4.25e-23	0.677448	Up	4.77e-21	1.32e-20	1.33515	Up	2.85814e-96	1.22902e-95	1.60119	Up	1.58e-149	8.03e-149	1.3995	Up	3.99564e-106	1.94124e-105	PF00081,PF02777	PTHR11404	KOG0876	AT5G51100.1	Fe superoxide dismutase 2	K04564	Cellular Processes// Human Diseases	Transport and Catabolism// Neurodegenerative Diseases	Peroxisome // Huntington's disease
C0000528	Gorai.001G052800.1	5008048	5011120	1925	1251	416								Y	Y		1.13359	Up	1.23e-10	2.65e-10	1.74929	Up	6.28e-28	1.75e-27	1.14597	Up	1.07e-10	2.35e-10	1.72345	Up	5.63534e-27	1.42663e-26	1.93999	Up	5.36e-36	1.36e-35	1.65789	Up	3.5281e-24	8.7606e-24	PF00400	PTHR19918	KOG0305	AT4G33270.1	Transducin family protein / WD-40 repeat family protein	K03363	Genetic Information Processing// Genetic Information Processing// Genetic Information Processing// Cellular Processes// Cellular Processes// Cellular Processes// Cellular Processes	Folding, Sorting and Degradation// Folding, Sorting and Degradation// Replication and Repair// Cell Growth and Death// Cell Growth and Death// Cell Growth and Death// Cell Growth and Death	Ubiquitin mediated proteolysis // Ubiquitin system // Chromosome // Cell cycle // Cell cycle - yeast // Meiosis - yeast // Oocyte meiosis
C0000529	Gorai.001G052900.1	5011679	5016165	2837	2187	728								Y	Y		1.2064	Up	9.85e-60	4.22e-59	1.19737	Up	1.27e-57	4.76e-57	0.876269	Up	1.73e-28	5.34e-28	0.676669	Up	1.31541e-16	2.85497e-16	0.515775	Up	1.03e-09	1.79e-09	0.437858	Up	3.6191e-07	6.33375e-07	PF07899			AT4G00650.1	FRIGIDA-like protein		NA	NA	NA
C0000530	Gorai.001G053000.1	5017785	5023995	3284	2841	946								Y			0.0404243	Up	0.168	0.213	0.251458	Up	1.34e-18	3.23e-18	0.360507	Up	8.24e-38	2.87e-37	0.619099	Up	3.20342e-118	1.52707e-117	0.446801	Up	1.85e-58	5.74e-58	0.427599	Up	7.71156e-53	2.62158e-52	PF02861,PF00004,PF07724,PF07728,PF10431	PTHR11638	KOG1051	AT5G51070.1	Clp ATPase	K03696	Genetic Information Processing	Folding, Sorting and Degradation	Chaperones and folding catalysts
C0000531	Gorai.001G053100.1	5043061	5050859	4361	3399	1132								Y			-0.0832056	Down	0.157	0.2	-0.310737	Down	5.03e-07	9.2e-07	-0.0228306	Down	0.698	0.74	-0.0713404	Down	0.228542	0.273117	0.0370784	Up	0.526	0.563	0.151821	Up	0.00840392	0.0119611	PF00498,PF06087,PF08797	PTHR12415	KOG2031	AT5G07400.1	forkhead-associated domain-containing protein / FHA domain-containing protein	K10862	Genetic Information Processing	Replication and Repair	DNA repair and recombination proteins
C0000532	Gorai.001G053200.1	5054285	5055107	823	345	114								Y			-0.114336	Down	0.255	0.312	0.526924	Up	7.27e-09	1.42e-08	-0.00763194	Down	0.939	0.956	0.410264	Up	9.9273e-06	1.62822e-05	0.181476	Up	0.0615	0.0773	-0.057217	Down	0.573576	0.616823							NA	NA	NA
C0000533	Gorai.001G053300.1	5075477	5082571	2986	2724	907								Y	Y	Y	-3.73503	Down	0	0	-4.23755	Down	0	0	-3.46335	Down	0	0	-3.96389	Down	0	0	-3.62851	Down	0	0	-3.45349	Down	0	0	PF08414,PF01794,PF08022,PF08030	PTHR11972	KOG0039	AT5G51060.1	NADPH/respiratory burst oxidase protein D	K13447	Organismal Systems	Environmental Adaptation	Plant-pathogen interaction
C0000534	Gorai.001G053400.1	5082972	5086630	2090	1608	535								Y	Y		1.15055	Up	0	0	1.32614	Up	0	0	1.01596	Up	0	0	0.858573	Up	0	0	0.478529	Up	0	0	0.501715	Up	0	0	PF00262	PTHR11073	KOG0675	AT5G61790.1	calnexin 1	K08054	Genetic Information Processing// Genetic Information Processing// Environmental Information Processing// Cellular Processes// Organismal Systems	Folding, Sorting and Degradation// Folding, Sorting and Degradation// Signaling Molecules and Interaction// Transport and Catabolism// Immune System	Chaperones and folding catalysts // Protein processing in endoplasmic reticulum // Glycan bindng proteins // Phagosome // Antigen processing and presentation
C0000535	Gorai.001G053500.1	5095171	5098240	1793	1470	489								Y	Y		-1.08529	Down	4.31e-80	2.14e-79	-0.756055	Down	2.6e-43	8.59e-43	-1.17162	Down	4.45e-88	2.32e-87	-1.54814	Down	1.26558e-134	6.4622e-134	-1.73689	Down	1.09e-156	5.69e-156	-1.58874	Down	1.71761e-136	9.57713e-136	PF00153	PTHR11896	KOG0036	AT5G51050.1	Mitochondrial substrate carrier family protein	K14684	NA	NA	NA
C0000536	Gorai.001G053600.1	5103584	5106762	1494	1239	412								Y	Y	Y	2.23838	Up	0	0	2.35206	Up	0	0	1.79895	Up	0	0	1.59313	Up	0	0	0.788643	Up	0	0	0.460872	Up	9.30082e-115	4.70166e-114	PF07712			AT5G61820.1			NA	NA	NA
C0000537	Gorai.001G053700.1	5132117	5134466	983	537	178								Y			-0.347709	Down	4.24e-28	1.29e-27	0.448509	Up	3.83e-58	1.44e-57	0.074111	Up	0.0128	0.0191	0.195673	Up	1.799e-11	3.51172e-11	0.284676	Up	4.93e-23	1.07e-22	0.12745	Up	1.83572e-05	3.0131e-05	PF03937	PTHR12469	KOG3326	AT5G51040.1		K09159	Unclassified	Poorly Characterized	Function unknown
C0000538	Gorai.001G053800.1	5146950	5151673	1034	744	247											-3.28426	Down	0.00808	0.0122	-3.30588	Down	0.00165	0.00256	-3.21557	Down	0.0101	0.0152	-3.22544	Down	0.00980436	0.013657	-3.30588	Down	0.00178	0.0025	-3.16635	Down	0.0118525	0.0166738	PF03765,PF00650	PTHR10174	KOG1471	AT1G01630.1	Sec14p-like phosphatidylinositol transfer family protein	K01101	Metabolism	Xenobiotics Biodegradation and Metabolism	Aminobenzoate degradation
C0000539	Gorai.001G053900.1	5157232	5161942	1925	1221	406								Y	Y	Y	-3.6379	Down	4.27e-06	7.88e-06	-4.57223	Down	1.05e-06	1.89e-06	-3.94482	Down	8.13e-08	1.62e-07	-2.99412	Down	3.2552e-05	5.22215e-05	-2.5504	Down	0.000149	0.00022	-3.94482	Down	1.22805e-07	2.18232e-07	PF01698			AT5G61850.1	floral meristem identity control protein LEAFY (LFY)		NA	NA	NA
C0000540	Gorai.001G054000.1	5162627	5165770	1411	1299	432								Y	Y	Y	-1.23987	Down	0.0154	0.0226	-1.82628	Down	0.00153	0.00237	-1.04565	Down	0.0373	0.0527	-3.05552	Down	1.77972e-05	2.88765e-05	-0.289876	Down	0.51	0.547	-1.12196	Down	0.0293626	0.0398683				AT5G61865.1			NA	NA	NA
C0000541	Gorai.001G054100.1	5171588	5177850	2367	1602	533											-0.394113	Down	0.00115	0.00186	-0.317264	Down	0.00878	0.0129	-0.166141	Down	0.159	0.204	-0.329695	Down	0.00651054	0.00919363	0.242345	Up	0.0281	0.0364	0.10619	Up	0.349762	0.402717	PF00400	PTHR22850	KOG0265	AT5G50970.1	transducin family protein / WD-40 repeat family protein	K12602	Genetic Information Processing	Folding, Sorting and Degradation	RNA degradation
C0000542	Gorai.001G054200.1	5178397	5186863	4111	2901	966								Y			-0.0611743	Down	0.024	0.0345	-0.218693	Down	8.04e-15	1.81e-14	0.0167266	Up	0.537	0.592	-0.143112	Down	2.52946e-07	4.3941e-07	-0.0933881	Down	0.000735	0.00105	-0.0967385	Down	0.000507408	0.000780265	PF00076,PF04059	PTHR10432	KOG4660	AT5G61960.1	MEI2-like protein 1	K14787	Genetic Information Processing	Translation	Ribosome Biogenesis
C0000543	Gorai.001G054300.1	5192785	5196308	872	426	141								Y			0.406722	Up	1.27e-09	2.67e-09	-0.219989	Down	0.00353	0.00534	0.229101	Up	0.00104	0.0017	0.0292098	Up	0.686114	0.720478	0.15929	Up	0.0247	0.0321	0.0128287	Up	0.860666	0.881123		PTHR22980		AT5G50930.1	Histone superfamily protein	K11511	Genetic Information Processing	Replication and Repair	Chromosome
C0000544	Gorai.001G054400.1	5198523	5200331	1485	984	327								Y	Y		0.110225	Up	0.441	0.507	0.468937	Up	0.000544	0.000867	0.487787	Up	0.000309	0.000524	1.17229	Up	1.43172e-22	3.41932e-22	1.0363	Up	4.3e-17	8.58e-17	1.10968	Up	1.15028e-19	2.66332e-19	PF05175,PF08242,PF08241,PF07109	PTHR18895	KOG1270	AT4G25080.1	magnesium-protoporphyrin IX methyltransferase	K03428	Metabolism	Metabolism of Cofactors and Vitamins	Porphyrin and chlorophyll metabolism
C0000545	Gorai.001G054500.1	5203286	5209869	2216	1848	615								Y			0.549933	Up	6.22e-121	3.84e-120	0.207776	Up	1.68e-16	3.91e-16	0.122381	Up	1.74e-06	3.29e-06	-0.109172	Down	4.02202e-05	6.42847e-05	0.0451617	Up	0.0826	0.102	-0.142855	Down	1.2445e-07	2.21109e-07		PTHR12860	KOG2460	AT5G61970.1	signal recognition particle-related / SRP-related	K03107	Genetic Information Processing// Environmental Information Processing	Folding, Sorting and Degradation// Membrane Transport	Protein export // Secretion system
C0000546	Gorai.001G054600.1	5236982	5241811	3417	2583	860								Y	Y		-0.928416	Down	0	0	-1.76037	Down	0	0	-1.32731	Down	0	0	-1.35545	Down	0	0	-1.31698	Down	0	0	-1.41534	Down	0	0	PF02362,PF06507,PF02309			AT5G62000.1	auxin response factor 2	K14486	Environmental Information Processing	Signal Transduction	Plant hormone signal transduction
C0000547	Gorai.001G054700.1	5249629	5254521	3240	2763	920								Y			-0.21635	Down	8.8e-49	3.43e-48	0.201917	Up	5.26e-48	1.81e-47	0.285788	Up	6.16e-97	3.38e-96	0.590358	Up	0	0	0.556376	Up	0	0	0.641954	Up	0	0	PF02861,PF00004,PF02151,PF00158,PF07724,PF07728,PF10431	PTHR11638	KOG1051	AT5G50920.1	CLPC homologue 1	K03696	Genetic Information Processing	Folding, Sorting and Degradation	Chaperones and folding catalysts
C0000548	Gorai.001G054800.1	5256991	5262236	1134	1107	368								Y	Y	Y	1.82944	Up	0	0	2.33335	Up	0	0	1.69271	Up	0	0	0.409663	Up	3.18536e-25	7.88172e-25	-1.00545	Down	1.06e-87	4.01e-87	-0.422492	Down	4.54508e-20	1.05959e-19	PF00153	PTHR11896	KOG0767	AT3G48850.1	phosphate transporter 3;2	K15102	NA	NA	NA
C0000549	Gorai.001G054900.1	5285027	5288608	1420	882	293								Y	Y		1.2267	Up	0.00388	0.00602	-1.63363	Down	0.0218	0.0308	-0.782611	Down	0.2	0.253	-1.96241	Down	0.00925696	0.0129237	1.45859	Up	0.000401	0.000582	0.489001	Up	0.320308	0.371475	PF00010	PTHR12565:SF7		AT5G50915.1	basic helix-loop-helix (bHLH) DNA-binding superfamily protein	K12126	Genetic Information Processing// Organismal Systems	Transcription// Environmental Adaptation	Transcription factors // Circadian rhythm - plant
C0000550	Gorai.001G055000.1	5314999	5318244	1054	933	310								Y	Y		-1.64553	Down	1.4e-41	5.07e-41	-1.18253	Down	3.32e-25	8.93e-25	-1.09518	Down	1.92e-22	5.45e-22	-0.94991	Down	3.82912e-18	8.53619e-18	-0.566856	Down	3.66e-08	6.12e-08	-0.296454	Down	0.00269104	0.00395996	PF00536,PF07647	PTHR10627:SF2	KOG4374	AT3G48800.1	Sterile alpha motif (SAM) domain-containing protein		NA	NA	NA
C0000551	Gorai.001G055100.1	5320905	5322501	1159	444	147								Y			0.418018	Up	6.59e-17	1.66e-16	0.25167	Up	1.32e-06	2.38e-06	-0.115983	Down	0.0365	0.0516	-0.103103	Down	0.061946	0.0802246	0.25736	Up	8.1e-07	1.3e-06	0.0283249	Up	0.603638	0.646099	PF01783			AT1G26740.1	Ribosomal L32p protein family		NA	NA	NA
C0000552	Gorai.001G055200.1	5329114	5331304	2191	1656	551								Y	Y		0.416431	Up	4.79e-16	1.19e-15	0.923187	Up	3.96e-84	1.76e-83	0.80599	Up	5.04e-62	2.21e-61	1.13179	Up	5.66954e-135	2.89965e-134	1.17051	Up	6.32e-145	3.16e-144	1.44742	Up	1.81819e-240	1.45636e-239	PF00514	PTHR23315		AT5G50900.1	ARM repeat superfamily protein	K08332	Cellular Processes	Transport and Catabolism	Regulation of autophagy
C0000553	Gorai.001G055300.1	5354228	5358534	2374	1770	589								Y			-0.740149	Down	2.37e-15	5.78e-15	0.222074	Up	0.0056	0.00836	0.126719	Up	0.12	0.158	0.337379	Up	1.71845e-05	2.78967e-05	0.840286	Up	3.03e-31	7.3e-31	0.449405	Up	7.35114e-09	1.35486e-08	PF00069,PF07714	PTHR11295	KOG0600	AT5G50860.1	Protein kinase superfamily protein	K08819	Metabolism	Enzyme Families	Protein kinases
C0000554	Gorai.001G055400.1	5359509	5360517	791	486	161															0.701626	Up	0.517	0.571					2.27974	Up	0.134901	0.166652	0.723455	Up	0.509	0.549	1.75387	Up	0.249072	0.296393
C0000555	Gorai.001G055500.1	5364578	5367411	1186	825	274															-0.0618117	Down	0.517	0.572					2.25327	Up	0.0350354	0.0465962	0.960017	Up	0.257	0.297					PF03083	PTHR10791	KOG1623	AT5G23660.1	homolog of Medicago truncatula MTN3		NA	NA	NA
C0000556	Gorai.001G055600.1	5371229	5373040	1274	843	280								Y	Y		0.568246	Up	1.04e-12	2.37e-12	0.689962	Up	2.22e-18	5.36e-18	-0.807848	Down	2.68e-15	6.61e-15	-0.0610902	Down	0.495324	0.544754	0.445421	Up	6.91e-08	1.15e-07	1.49079	Up	5.91508e-103	2.8281e-102	PF03083	PTHR10791	KOG1623	AT5G50790.1	Nodulin MtN3 family protein		NA	NA	NA
C0000557	Gorai.001G055700.1	5391105	5393171	1028	834	277											0.885664	Up	0.521	0.582	-0.971205	Down	0.238	0.291	-0.971205	Down	0.238	0.296	-1.05552	Down	0.596422	0.638484	-1.02684	Down	0.611	0.647	-0.971205	Down	0.25093	0.297702	PF03083	PTHR10791	KOG1623	AT5G50790.1	Nodulin MtN3 family protein		NA	NA	NA
C0000558	Gorai.001G055800.1	5395174	5398287	1883	1422	473								Y			-0.313036	Down	1.36e-12	3.1e-12	0.343136	Up	8.01e-18	1.91e-17	0.00216953	Up	0.959	0.973	0.703128	Up	1.32559e-78	5.1793e-78	0.971579	Up	4.02e-161	2.13e-160	0.844892	Up	4.41814e-116	2.24688e-115	PF00202	PTHR11986	KOG1401	AT3G48730.1	glutamate-1-semialdehyde 2,1-aminomutase 2	K01845	Metabolism// Metabolism	Amino Acid Metabolism// Metabolism of Cofactors and Vitamins	Amino acid related enzymes // Porphyrin and chlorophyll metabolism
C0000559	Gorai.001G055900.1	5399200	5410694	2591	2481	826											-0.738826	Down	0.0492	0.0683	0.233729	Up	0.469	0.535	-0.348208	Down	0.327	0.391	-0.564534	Down	0.125826	0.156189	-0.329404	Down	0.355	0.401	-0.298988	Down	0.401852	0.45564	PF02518	PTHR23336	KOG1845	AT4G24970.1	Histidine kinase-, DNA gyrase B-, and HSP90-like ATPase family protein		NA	NA	NA
C0000560	Gorai.001G056000.1	5428416	5428802	267	267	88											-1.6993	Down	0.327	0.389	-0.0486704	Down	0.963	0.974	-3.19938	Down	0.117	0.154	-1.64048	Down	0.351414	0.402797	-3.19938	Down	0.12	0.146	-3.19938	Down	0.125621	0.156678		PTHR10891:SF22		AT4G27280.1	Calcium-binding EF-hand family protein		NA	NA	NA
C0000561	Gorai.001G056100.1	5438812	5439758	947	525	174								Y	Y	Y	2.33416	Up	6.67e-217	5.86e-216	2.48738	Up	2.18e-255	1.74e-254	2.14631	Up	4.18e-169	3.14e-168	2.40351	Up	4.6751e-232	3.25741e-231	1.49769	Up	1.87e-66	6.12e-66	0.81915	Up	7.94568e-17	1.75132e-16	PF02519			AT5G50760.1	SAUR-like auxin-responsive protein family	K14488	Environmental Information Processing	Signal Transduction	Plant hormone signal transduction
C0000562	Gorai.001G056200.1	5454309	5461320	2345	1620	539								Y			-0.13381	Down	1.42e-09	2.97e-09	-0.0804727	Down	0.00028	0.000454	-0.00370495	Down	0.865	0.891	0.0847792	Up	8.08256e-05	0.000127436	0.356824	Up	4.23e-67	1.4e-66	0.306097	Up	1.51545e-48	4.96681e-48	PF08766	PTHR13468	KOG2266	AT3G48710.1	DEK domain-containing chromatin associated protein		NA	NA	NA
C0000563	Gorai.001G056300.1	5471567	5474728	1298	777	258								Y	Y		0.289077	Up	3.97e-58	1.68e-57	0.908039	Up	0	0	0.334627	Up	9.16e-77	4.45e-76	0.786877	Up	0	0	1.16265	Up	0	0	0.841084	Up	0	0	PF01248	PTHR23105	KOG3166	AT3G62870.1	Ribosomal protein L7Ae/L30e/S12e/Gadd45 family protein	K02936	Genetic Information Processing// Genetic Information Processing	Translation// Translation	Ribosome // Ribosome
C0000564	Gorai.001G056400.1	5475530	5476983	780	303	100											-0.6091	Down	0.129	0.168	-1.54344	Down	0.00132	0.00205	-1.19249	Down	0.00833	0.0126	-1.30928	Down	0.00445472	0.00636541	-0.65911	Down	0.111	0.135	-0.49119	Down	0.223784	0.268891				AT3G53210.1	nodulin MtN21 /EamA-like transporter family protein		NA	NA	NA
C0000565	Gorai.001G056500.1	5481120	5484564	1675	1179	392								Y	Y		-1.19637	Down	1.17e-32	3.8e-32	-0.459686	Down	2.95e-07	5.45e-07	-0.775379	Down	2.75e-16	6.93e-16	-0.364218	Down	3.55928e-05	5.70045e-05	-0.215006	Down	0.0127	0.0169	-0.698376	Down	1.35378e-13	2.79659e-13	PF01842			AT1G69040.2	ACT domain repeat 4	K00990	Environmental Information Processing	Signal Transduction	Two-component system
C0000566	Gorai.001G056600.1	5491238	5491522	285	228	75								Y	Y	Y	-8.02722	Down	2.03e-75	9.8e-75	-9.75511	Down	4.61e-75	1.94e-74	-6.95853	Down	4.6e-71	2.16e-70	-9.75511	Down	2.57054e-75	9.84013e-75	-6.93973	Down	2.24e-70	7.57e-70	-7.90931	Down	4.65288e-71	1.82335e-70							NA	NA	NA
C0000567	Gorai.001G056700.1	5494499	5499505	2083	1719	572								Y			0.462924	Up	9.65e-06	1.75e-05	-0.230165	Down	0.0532	0.0721	-0.0642011	Down	0.579	0.633	-0.0326558	Down	0.775618	0.801809	0.366134	Up	0.000687	0.000987	0.131408	Up	0.244408	0.291917	PF08585	PTHR14790		AT5G63540.1	Domain of unknown function (DUF1767)	K10990	Genetic Information Processing	Replication and Repair	DNA repair and recombination proteins
C0000568	Gorai.001G056800.1	5499195	5502334	1528	1014	337											-0.114336	Down	0.876	0.902	-0.534097	Down	0.539	0.591	-1.853	Down	0.0987	0.132	-0.0555199	Down	0.9396	0.953491	0.165804	Up	0.833	0.853	-0.80378	Down	0.390096	0.443416	PF00106,PF08659	PTHR19410	KOG1205	AT5G50770.1	hydroxysteroid dehydrogenase 6	K00071	Metabolism// Organismal Systems	Lipid Metabolism// Excretory System	Steroid hormone biosynthesis // Aldosterone-regulated sodium reabsorption
C0000569	Gorai.001G056900.1	5507585	5516940	3740	987	328															1.26449	Up	0.134	0.17	-0.317443	Down	0.516	0.573									1.31674	Up	0.124382	0.15574	PF00106,PF08659	PTHR19410	KOG1205	AT5G50770.1	hydroxysteroid dehydrogenase 6	K00059	Metabolism// Metabolism// Metabolism	Lipid Metabolism// Lipid Metabolism// Lipid Metabolism	Fatty acid biosynthesis // Biosynthesis of unsaturated fatty acids // Lipid biosynthesis proteins
C0000570	Gorai.001G057000.1	5531535	5534781	958	447	148								Y			-0.38314	Down	8.19e-12	1.83e-11	-0.690852	Down	7.17e-31	2.07e-30	-0.432821	Down	3.94e-14	9.44e-14	0.767775	Up	2.37974e-61	8.32235e-61	0.739219	Up	5.62e-56	1.7e-55	0.960747	Up	1.23076e-99	5.77043e-99	PF03134	PTHR12300		AT5G50720.1	HVA22 homologue E	K11449	Genetic Information Processing	Replication and Repair	Chromosome
C0000571	Gorai.001G057100.1	5576401	5578371	1481	999	332								Y	Y		-0.931993	Down	8.04e-20	2.15e-19	-0.501615	Down	1.81e-07	3.37e-07	-0.958021	Down	3.42e-20	9.3e-20	0.3037	Up	0.000280658	0.00043117	1.65942	Up	6.64e-138	3.22e-137	0.961916	Up	2.25098e-37	6.5878e-37	PF00403	PTHR22814	KOG1603	AT5G63530.2	farnesylated protein 3	K07213	Organismal Systems	Digestive System	Mineral absorption
C0000572	Gorai.001G057200.1	5592430	5599949	4544	4389	1462								Y	Y	Y	3.46737	Up	7.42e-83	3.74e-82	5.90929	Up	0	0	5.8902	Up	0	0	5.46295	Up	0	0	3.91345	Up	2.34e-121	1.06e-120	3.6521	Up	1.53425e-95	7.0016e-95	PF00005,PF01061,PF08370	PTHR19241	KOG0065	AT1G15520.1	pleiotropic drug resistance 12	K08711	Environmental Information Processing// Environmental Information Processing	Membrane Transport// Membrane Transport	Transporters // ABC transporters
C0000573	Gorai.001G057300.1	5637493	5638144	560	261	86											0.239301	Up	0.608	0.659	-0.41124	Down	0.428	0.491	0.243861	Up	0.602	0.652	-0.318554	Down	0.531	0.574529	0.0511611	Up	0.917	0.933	0.641005	Up	0.141547	0.175171	PF04765	PTHR12956:SF2		AT5G42660.1	Protein of unknown function (DUF616)		NA	NA	NA
C0000574	Gorai.001G057400.1	5646760	5654308	4630	4473	1490								Y	Y	Y	3.91194	Up	1.41e-57	5.94e-57	6.22032	Up	0	0	6.44054	Up	0	0	5.94845	Up	3.30558e-288	2.63184e-287	4.48189	Up	3.33e-91	1.28e-90	4.25596	Up	3.61316e-75	1.45685e-74	PF00005,PF01061,PF08370	PTHR19241	KOG0065	AT1G15520.1	pleiotropic drug resistance 12	K08711	Environmental Information Processing// Environmental Information Processing	Membrane Transport// Membrane Transport	Transporters // ABC transporters
C0000575	Gorai.001G057500.1	5672209	5673276	1068	633	210								Y	Y	Y	2.02702	Up	7.46e-40	2.64e-39	2.09269	Up	1.32e-42	4.32e-42	1.73479	Up	1.83e-26	5.51e-26	3.03891	Up	1.26923e-122	6.1703e-122	4.11932	Up	0	0	3.39993	Up	6.47368e-172	4.18906e-171				AT5G13090.1			NA	NA	NA
C0000576	Gorai.001G057600.1	5682018	5684119	769	486	161								Y	Y	Y	3.53923	Up	2e-182	1.58e-181	4.29095	Up	0	0	4.07666	Up	2.56e-290	2.68e-289	5.69833	Up	0	0	5.24213	Up	0	0	4.71335	Up	0	0	PF03106			AT5G13080.1	WRKY DNA-binding protein 75	K13424	Genetic Information Processing// Organismal Systems	Transcription// Environmental Adaptation	Transcription factors // Plant-pathogen interaction
C0000577	Gorai.001G057700.1	5711521	5713806	1118	1059	352																																			PF03110			AT5G50670.1	Squamosa promoter-binding protein-like (SBP domain) transcription factor family protein		NA	NA	NA
C0000578	Gorai.001G057800.1	5720003	5722969	1446	750	249								Y	Y		-0.227677	Down	1.4e-05	2.53e-05	0.37868	Up	2.25e-15	5.12e-15	-0.0392475	Down	0.445	0.513	0.559358	Up	1.15083e-33	3.15617e-33	1.19908	Up	9.6e-183	5.51e-182	0.90502	Up	4.1349e-94	1.87044e-93			KOG3121	AT5G63510.1	gamma carbonic anhydrase like 1	K00680	Metabolism// Metabolism// Metabolism// Metabolism// Metabolism// Metabolism	Amino Acid Metabolism// Metabolism of Terpenoids and Polyketides// Xenobiotics Biodegradation and Metabolism// Xenobiotics Biodegradation and Metabolism// Xenobiotics Biodegradation and Metabolism// Xenobiotics Biodegradation and Metabolism	Tyrosine metabolism // Limonene and pinene degradation // Benzoate degradation // Aminobenzoate degradation // Ethylbenzene degradation // Naphthalene degradation
C0000579	Gorai.001G057900.1	5724458	5725120	663	213	70								Y	Y	Y	-2.92169	Down	1.82e-35	6.11e-35	-3.66338	Down	3.63e-42	1.19e-41	-2.80237	Down	4.73e-33	1.56e-32	-2.24397	Down	4.74764e-26	1.18834e-25	-1.94111	Down	1.22e-21	2.61e-21	-1.20174	Down	2.42442e-11	4.75926e-11	PF11820			AT3G48660.1	Protein of unknown function (DUF 3339)		NA	NA	NA
C0000580	Gorai.001G058000.1	5729361	5729935	421	243	80																																			PF03473	PTHR14237		AT1G16540.1	molybdenum cofactor sulfurase (LOS5) (ABA3)	K12493	Cellular Processes	Transport and Catabolism	Endocytosis
C0000581	Gorai.001G058100.1	5738607	5746851	2378	1644	547								Y			-0.709603	Down	9.82e-14	2.3e-13	-0.906972	Down	1.04e-19	2.58e-19	-0.490074	Down	1.35e-07	2.68e-07	0.00234657	Up	0.978646	0.980431	-0.263422	Down	0.00331	0.00459	0.324476	Up	6.77496e-05	0.000108771	PF00571,PF00564	PTHR11911		AT5G50530.1	CBS / octicosapeptide/Phox/Bemp1 (PB1) domains-containing protein	K07182	Unclassified	Cellular Processes and Signaling	Signal transduction mechanisms
C0000582	Gorai.001G058200.1	5755055	5759096	2711	1530	509								Y	Y		1.07817	Up	0	0	0.373535	Up	2.71e-35	8.25e-35	0.833942	Up	4.32e-197	3.53e-196	0.704976	Up	9.04208e-136	4.64511e-135	0.423864	Up	2.16e-45	5.98e-45	0.164212	Up	1.88063e-07	3.32084e-07	PF04185			AT3G48610.1	non-specific phospholipase C6	K01114	Metabolism// Metabolism// Metabolism// Environmental Information Processing	Carbohydrate Metabolism// Lipid Metabolism// Lipid Metabolism// Signaling Molecules and Interaction	Inositol phosphate metabolism // Glycerophospholipid metabolism // Ether lipid metabolism // Bacterial toxins
C0000583	Gorai.001G058300.1	5757329	5761296	1863	597	198								Y			0.433944	Up	6.97e-12	1.56e-11	0.411217	Up	1.49e-10	3.04e-10	0.553181	Up	1.06e-18	2.82e-18	0.950319	Up	1.68593e-59	5.80212e-59	0.948713	Up	8.95e-59	2.78e-58	0.814507	Up	1.67189e-41	5.11324e-41				AT5G63480.1			NA	NA	NA
C0000584	Gorai.001G058400.1	5763300	5767659	3023	2292	763								Y	Y		1.0051	Up	1.15e-14	2.76e-14	1.17004	Up	5.16e-20	1.28e-19	1.01736	Up	8.93e-15	2.17e-14	1.07964	Up	8.10202e-17	1.76444e-16	1.2568	Up	2.33e-23	5.1e-23	0.910465	Up	1.37193e-11	2.707e-11	PF00226,PF11926	PTHR11821		AT5G53150.1	DNAJ heat shock N-terminal domain-containing protein	K09518	Genetic Information Processing// Genetic Information Processing	Folding, Sorting and Degradation// Folding, Sorting and Degradation	Chaperones and folding catalysts // Protein processing in endoplasmic reticulum
C0000585	Gorai.001G058500.1	5768565	5772676	1259	723	240								Y			0.421717	Up	0.00139	0.00223	0.095376	Up	0.499	0.557	-0.367573	Down	0.0161	0.0237	-0.816733	Down	7.12448e-07	1.21976e-06	-0.269818	Down	0.0733	0.0913	-0.401877	Down	0.00953892	0.0135281	PF00125,PF00808	PTHR10252	KOG1657	AT3G48590.1	nuclear factor Y, subunit C1	K08066	Genetic Information Processing// Organismal Systems// Human Diseases	Transcription// Immune System// Infectious Diseases	Transcription factors // Antigen processing and presentation // Tuberculosis
C0000586	Gorai.001G058600.1	5773510	5778324	1640	1335	444								Y	Y	Y	-3.27533	Down	1.07e-32	3.47e-32	-2.85603	Down	5.71e-28	1.6e-27	-2.853	Down	6.63e-28	2.04e-27	-3.13851	Down	1.10176e-30	2.92153e-30	-3.89833	Down	3.28e-36	8.34e-36	-2.93502	Down	4.2947e-28	1.12659e-27	PF00067	PTHR19383	KOG0157	AT1G12740.1	cytochrome P450, family 87, subfamily A, polypeptide 2	K09588	Metabolism// Metabolism	Metabolism of Terpenoids and Polyketides// Enzyme Families	Brassinosteroid biosynthesis // Cytochrome P450
C0000587	Gorai.001G058700.1	5786786	5787567	615	615	204								Y	Y	Y	2.12485	Up	5.49e-64	2.44e-63	1.71408	Up	3.17e-36	9.72e-36	2.32511	Up	2.68e-80	1.33e-79	1.25215	Up	2.27366e-17	4.99682e-17	0.627384	Up	0.000148	0.000219	0.619732	Up	0.000194359	0.000305392	PF04669			AT4G24910.1	Protein of unknown function (DUF579)		NA	NA	NA
C0000588	Gorai.001G058800.1	5791178	5794763	1536	1356	451								Y			0.577669	Up	1.29e-13	3.01e-13	0.385572	Up	2.2e-06	3.93e-06	0.463585	Up	8.09e-09	1.67e-08	0.556739	Up	1.80695e-12	3.60827e-12	0.645218	Up	1.49e-16	2.95e-16	0.492046	Up	1.04492e-09	1.97327e-09				AT4G24900.1			NA	NA	NA
C0000589	Gorai.001G058900.1	5805443	5805977	535	471	156								Y	Y		1.60614	Up	2.85e-12	6.43e-12	0.739825	Up	0.00615	0.00916	0.723742	Up	0.00755	0.0115	-0.305498	Down	0.343446	0.394553	0.906044	Up	0.000574	0.000828	0.402124	Up	0.163606	0.200874				AT3G48550.1			NA	NA	NA
C0000590	Gorai.001G059000.1	5821936	5824512	351	351	116											1.10545	Up	0.54	0.595																						PTHR10953		AT1G05350.1	NAD(P)-binding Rossmann-fold superfamily protein	K12164	Genetic Information Processing	Folding, Sorting and Degradation	Ubiquitin system
C0000591	Gorai.001G059100.1	5833620	5835658	1377	1011	336								Y	Y	Y	2.75292	Up	2.66e-167	1.99e-166	2.07822	Up	6.48e-75	2.73e-74	1.85066	Up	2.72e-55	1.13e-54	2.20945	Up	1.71196e-88	7.06134e-88	1.83659	Up	5.92e-54	1.77e-53	1.38566	Up	6.86666e-27	1.77568e-26	PF08238,PF01753	PTHR13244		AT1G67340.1	HCP-like superfamily protein with MYND-type zinc finger		NA	NA	NA
C0000592	Gorai.001G059200.1	5839150	5844560	1842	1239	412								Y	Y		1.20361	Up	1.77e-148	1.23e-147	1.22544	Up	4.2e-152	2.49e-151	1.04175	Up	1.07e-103	6.1e-103	0.879259	Up	1.1582e-70	4.29993e-70	1.0835	Up	5.46e-113	2.37e-112	0.958412	Up	2.28804e-84	9.76993e-84	PF00571	PTHR13780	KOG1764	AT3G48530.1	SNF1-related protein kinase regulatory subunit gamma 1	K07200	Organismal Systems// Organismal Systems// Human Diseases	Endocrine System// Endocrine System// Cardiovascular Diseases	Insulin signaling pathway // Adipocytokine signaling pathway // Hypertrophic cardiomyopathy (HCM)
C0000593	Gorai.001G059300.1	5846681	5850750	1773	903	300								Y			-0.0877508	Down	0.253	0.31	0.0257429	Up	0.736	0.771	0.0110176	Up	0.886	0.909	0.51214	Up	2.58136e-13	5.25075e-13	0.627298	Up	9.2e-20	1.91e-19	0.467315	Up	5.36948e-11	1.0464e-10	PF02902	PTHR12606		AT3G48480.1	Cysteine proteinases superfamily protein	K08596	Metabolism// Genetic Information Processing	Enzyme Families// Folding, Sorting and Degradation	Peptidases // Ubiquitin system
C0000594	Gorai.001G059400.1	5871694	5884318	4297	3696	1231								Y			0.45998	Up	2.04e-140	1.37e-139	0.252387	Up	7.06e-40	2.26e-39	0.367253	Up	1.37e-85	7.04e-85	0.153816	Up	2.22836e-15	4.7299e-15	0.170318	Up	1.93e-18	3.93e-18	0.277294	Up	2.26594e-47	7.34922e-47	PF00498,PF05496,PF00004	PTHR23074	KOG0737	AT4G02480.1	AAA-type ATPase family protein	K13254	Unclassified	Metabolism	Energy metabolism
C0000595	Gorai.001G059500.1	5887225	5887650	426	426	141								Y	Y	Y	2.65939	Up	1.59e-31	5.07e-31	3.41076	Up	3.68e-65	1.45e-64	3.01139	Up	2.03e-44	7.59e-44	2.77819	Up	3.41092e-35	9.50901e-35	1.93783	Up	1.34e-13	2.52e-13	3.2637	Up	4.46616e-56	1.56047e-55	PF00036	PTHR10891	KOG0027	AT5G42380.1	calmodulin like 37	K13448	Organismal Systems	Environmental Adaptation	Plant-pathogen interaction
C0000596	Gorai.001G059600.1	5891031	5899234	3409	2655	884								Y	Y		-1.46759	Down	2.78e-61	1.21e-60	-0.49035	Down	1.15e-10	2.36e-10	-0.731312	Down	3.08e-20	8.39e-20	-0.0710981	Down	0.314268	0.363435	0.628674	Up	1.75e-23	3.83e-23	0.357511	Up	6.97272e-08	1.24982e-07	PF00753,PF07521	PTHR11203	KOG1137	AT5G63420.1	RNA-metabolising metallo-beta-lactamase family protein	K07021	Unclassified	Poorly Characterized	General function prediction only
C0000597	Gorai.001G059700.1	5905825	5911775	1536	882	293								Y	Y		-1.21955	Down	3.94e-19	1.04e-18	0.563967	Up	2.85e-08	5.45e-08	-0.208968	Down	0.0719	0.0977	0.439956	Up	2.2112e-05	3.57099e-05	1.2889	Up	1.33e-46	3.71e-46	1.10164	Up	3.63646e-32	1.00338e-31				AT5G50375.1	cyclopropyl isomerase	K08246	Metabolism	Lipid Metabolism	Steroid biosynthesis
C0000598	Gorai.001G059800.1	5909882	5910714	409	246	81											2.61826	Up	0.281	0.339	3.68392	Up	0.068	0.0905	1.68695	Up	0.516	0.572	1.67707	Up	0.519424	0.563502	4.02768	Up	0.033	0.0426	3.73617	Up	0.0621138	0.0812254
C0000599	Gorai.001G059900.1	5934743	5939425	1768	1533	510								Y			-0.088468	Down	0.003	0.0047	0.377125	Up	7.66e-42	2.5e-41	0.0146025	Up	0.622	0.672	0.488152	Up	1.15544e-71	4.31423e-71	0.936019	Up	2.32e-298	1.8e-297	0.657007	Up	2.44304e-133	1.34165e-132	PF00764	PTHR11587	KOG1706	AT4G24830.1	arginosuccinate synthase family	K01940	Metabolism// Metabolism	Amino Acid Metabolism// Amino Acid Metabolism	Alanine, aspartate and glutamate metabolism // Arginine and proline metabolism
C0000600	Gorai.001G060000.1	5941090	5953130	1316	873	290								Y			-0.512095	Down	0.00255	0.00401	-0.0838598	Down	0.598	0.648	-0.4549	Down	0.00752	0.0114	0.108599	Up	0.482124	0.531741	0.558121	Up	9.9e-05	0.000148	0.565173	Up	8.55046e-05	0.000136598	PF00406	PTHR23359	KOG3078	AT3G01820.1	P-loop containing nucleoside triphosphate hydrolases superfamily protein	K00939	Metabolism	Nucleotide Metabolism	Purine metabolism
C0000601	Gorai.001G060100.1	5953626	5959459	2926	2226	741	R-V	Leucine-rich repeat protein kinase family protein	Orth24					Y	Y		-0.729995	Down	0.00174	0.00278	-0.918086	Down	0.000168	0.000276	-1.6613	Down	2.2e-09	4.62e-09	-1.01067	Down	4.47856e-05	7.14002e-05	-0.642501	Down	0.00595	0.00812	-0.811393	Down	0.000802172	0.00121869	PF00560,PF00069,PF07714	PTHR23258	KOG1187	AT5G14210.1	Leucine-rich repeat protein kinase family protein	K13415	Metabolism// Environmental Information Processing	Enzyme Families// Signal Transduction	Protein kinases // Plant hormone signal transduction
C0000602	Gorai.001G060200.1	5965087	5969181	2270	1602	533								Y			0.420413	Up	9.21e-27	2.75e-26	0.563591	Up	4.9e-48	1.69e-47	0.196841	Up	1.83e-06	3.45e-06	0.0784251	Up	0.0620996	0.0804055	0.820514	Up	4.24e-108	1.79e-107	0.270769	Up	4.27458e-11	8.34528e-11	PF08156,PF08060,PF01798	PTHR10894	KOG2573	AT1G56110.1	homolog of nucleolar protein NOP56	K14564	Genetic Information Processing// Genetic Information Processing	Translation// Translation	Ribosome biogenesis in eukaryotes // Ribosome Biogenesis
C0000603	Gorai.001G060300.1	5971802	5975647	1324	738	245								Y			0.399607	Up	4.83e-06	8.89e-06	-0.0837432	Down	0.383	0.445	0.00389419	Up	0.968	0.978	-0.211729	Down	0.0306728	0.0410291	0.837858	Up	1.99e-24	4.41e-24	0.0470139	Up	0.619464	0.661482	PF00406,PF05191	PTHR23359	KOG3078	AT5G63400.1	adenylate kinase 1	K00939	Metabolism	Nucleotide Metabolism	Purine metabolism
C0000604	Gorai.001G060400.1	5977888	5980880	1695	1689	562								Y	Y		1.56447	Up	2.4e-85	1.23e-84	1.11469	Up	2.01e-37	6.24e-37	1.43472	Up	1.04e-67	4.77e-67	1.28903	Up	1.58251e-52	5.16369e-52	1.91602	Up	5.28e-140	2.58e-139	1.27673	Up	1.68118e-50	5.60722e-50	PF10250			AT5G63390.1	O-fucosyltransferase family protein		NA	NA	NA
C0000605	Gorai.001G060500.1	5987431	5990564	932	327	108								Y			0.634244	Up	2.07e-33	6.78e-33	0.569403	Up	3.52e-26	9.61e-26	0.37249	Up	2.24e-11	5e-11	0.331649	Up	3.14962e-09	5.7981e-09	0.436982	Up	2.54e-15	4.93e-15	0.27321	Up	1.71745e-06	2.93586e-06	PF03650	PTHR14154	KOG1590	AT5G20090.1	Uncharacterised protein family (UPF0041)	K11086	Genetic Information Processing// Genetic Information Processing// Genetic Information Processing// Human Diseases	Transcription// Transcription// Replication and Repair// Immune System Diseases	Spliceosome // Spliceosome // DNA replication proteins // Systemic lupus erythematosus
C0000606	Gorai.001G060600.1	5993369	5995627	2259	2259	752								Y	Y	Y	4.39346	Up	2.66e-21	7.3e-21	2.59519	Up	8.63e-05	0.000144	3.53932	Up	1.43e-10	3.13e-10	0.529443	Up	0.593048	0.635482	-2.02684	Down	0.21	0.248	-1.99643	Down	0.219914	0.26471	PF05922,PF00082,PF02225	PTHR10795		AT5G67360.1	Subtilase family protein	K01362	Unclassified	Metabolism	Amino acid metabolism
C0000607	Gorai.001G060700.1	6000694	6013602	1966	1668	555								Y	Y		0.646726	Up	7.32e-37	2.5e-36	0.944303	Up	5.56e-83	2.46e-82	0.685468	Up	6.93e-41	2.51e-40	0.815653	Up	7.12516e-60	2.46168e-59	1.15046	Up	2.77e-130	1.3e-129	1.07369	Up	8.52262e-110	4.21343e-109	PF00501	PTHR11968	KOG1176	AT5G63380.1	AMP-dependent synthetase and ligase family protein	K10526	Metabolism	Lipid Metabolism	alpha-Linolenic acid metabolism
C0000608	Gorai.001G060800.1	6021347	6025975	3982	1716	571								Y			-0.446858	Down	6.04e-163	4.45e-162	-0.833484	Down	0	0	-0.505974	Down	2.68e-199	2.21e-198	-0.736616	Down	0	0	-0.89831	Down	0	0	-0.688399	Down	0	0	PF00069,PF07714	PTHR11295	KOG0663	AT1G67580.1	Protein kinase superfamily protein	K08818	Metabolism// Genetic Information Processing	Enzyme Families// Transcription	Protein kinases // Spliceosome
C0000609	Gorai.001G060900.1	6033532	6038654	2146	1704	567								Y	Y	Y	-2.10526	Down	0	0	0.250855	Up	7.77e-21	1.96e-20	1.56366	Up	0	0	3.56766	Up	0	0	3.06297	Up	0	0	3.24916	Up	0	0	PF01274,PF03328	PTHR21631	KOG1261	AT5G03860.1	malate synthase	K01638	Metabolism// Metabolism	Carbohydrate Metabolism// Carbohydrate Metabolism	Pyruvate metabolism // Glyoxylate and dicarboxylate metabolism
C0000610	Gorai.001G061000.1	6067071	6067910	840	840	279								Y	Y	Y	-2.22449	Down	9.68e-93	5.18e-92	-1.84904	Down	2.94e-71	1.21e-70	-1.90288	Down	6.24e-74	2.98e-73	-1.13152	Down	3.88702e-35	1.08284e-34	-0.249234	Down	0.0016	0.00226	-0.986455	Down	8.29832e-28	2.16925e-27				AT5G50360.1			NA	NA	NA
C0000611	Gorai.001G061100.1	6080084	6088444	2479	2040	679								Y			0.688218	Up	2.53e-59	1.08e-58	-0.107973	Down	0.0278	0.039	0.144235	Up	0.00217	0.00346	-0.279004	Down	3.3073e-08	5.91066e-08	0.200569	Up	1.77e-05	2.72e-05	0.183377	Up	9.91274e-05	0.000157887				AT3G48500.1	Nucleic acid-binding, OB-fold-like protein		NA	NA	NA
C0000612	Gorai.001G061200.1	6089012	6097994	1701	1443	480								Y			0.145502	Up	0.0875	0.117	0.0492218	Up	0.574	0.624	0.0750869	Up	0.389	0.457	0.288683	Up	0.000573296	0.000865033	0.425355	Up	2.32e-07	3.78e-07	0.32605	Up	0.000105464	0.000167778	PF03109	PTHR10566	KOG1235	AT5G50330.1	Protein kinase superfamily protein	K08869	Metabolism	Enzyme Families	Protein kinases
C0000613	Gorai.001G061300.1	6104827	6107940	650	528	175								Y	Y		1.1525	Up	5.5e-39	1.93e-38	1.44328	Up	4.2e-65	1.66e-64	1.18799	Up	5.18e-41	1.87e-40	1.54186	Up	1.06271e-76	4.10535e-76	1.46658	Up	2.76e-67	9.13e-67	1.34286	Up	6.30358e-54	2.16141e-53	PF01165			AT3G27160.1	Ribosomal protein S21 family protein	K02970	Genetic Information Processing// Genetic Information Processing	Translation// Translation	Ribosome // Ribosome
C0000614	Gorai.001G061400.1	6109929	6116509	3191	3051	1016								Y			0.221237	Up	1.04e-06	1.97e-06	0.453736	Up	6.03e-25	1.61e-24	0.525971	Up	1.04e-33	3.45e-33	0.837381	Up	3.71974e-92	1.56813e-91	0.843128	Up	8.95e-93	3.48e-92	0.761117	Up	3.39028e-73	1.34859e-72	PF10193	PTHR15830		AT3G48470.1	embryo defective 2423	K11137	Genetic Information Processing	Replication and Repair	DNA replication proteins
C0000615	Gorai.001G061500.1	6118088	6122003	1549	777	258								Y			0.923587	Up	4.81e-28	1.46e-27	0.761178	Up	2.98e-18	7.18e-18	0.434282	Up	2.66e-06	5e-06	0.0842048	Up	0.39107	0.444437	0.330285	Up	0.000471	0.000682	0.256091	Up	0.0077378	0.0110453		PTHR11135		AT5G50320.1	radical SAM domain-containing protein / GCN5-related N-acetyltransferase (GNAT) family protein	K07739	Genetic Information Processing	Replication and Repair	Chromosome
C0000616	Gorai.001G061600.1	6135741	6137508	614	405	134																																				PTHR21385		AT5G63280.1	C2H2-like zinc finger protein		NA	NA	NA
C0000617	Gorai.001G061700.1	6154119	6155729	1611	1611	536								Y	Y	Y	4.72149	Up	6.08e-283	6.28e-282	5.97008	Up	0	0	5.09319	Up	0	0	5.63326	Up	0	0	4.99604	Up	0	0	4.72069	Up	8.2004e-276	7.21881e-275	PF00860	PTHR11119		AT5G50300.1	Xanthine/uracil permease family protein	K06901	Environmental Information Processing	Membrane Transport	Transporters
C0000618	Gorai.001G061800.1	6155999	6160875	1890	1332	443								Y	Y		0.808673	Up	3e-141	2.03e-140	0.740898	Up	6.42e-114	3.3e-113	0.800895	Up	2.15e-135	1.42e-134	0.911347	Up	5.70362e-182	3.44829e-181	1.07931	Up	3.7e-267	2.68e-266	0.95346	Up	2.76752e-198	1.95787e-197	PF00642		KOG1677	AT3G48440.1	Zinc finger C-x8-C-x5-C-x3-H type family protein	K08852	Metabolism// Genetic Information Processing// Human Diseases	Enzyme Families// Folding, Sorting and Degradation// Neurodegenerative Diseases	Protein kinases // Protein processing in endoplasmic reticulum // Alzheimer's disease
C0000619	Gorai.001G061900.1	6172938	6182542	5327	4767	1588								Y			0.0850669	Up	0.0185	0.0271	0.118349	Up	0.00112	0.00175	0.266769	Up	4.92e-14	1.18e-13	0.398889	Up	7.96634e-31	2.11632e-30	0.720248	Up	1.3e-106	5.44e-106	0.467135	Up	8.14688e-42	2.49979e-41	PF02375,PF02373	PTHR10694		AT3G48430.1	relative of early flowering 6	K11446	Genetic Information Processing	Replication and Repair	Chromosome
C0000620	Gorai.001G062000.1	6192119	6197689	3038	2148	715								Y	Y	Y	0.881746	Up	1.68e-212	1.46e-211	1.24792	Up	0	0	1.42932	Up	0	0	2.13774	Up	0	0	1.92855	Up	0	0	2.01837	Up	0	0	PF02847	PTHR12626	KOG0403	AT5G63190.1	MA3 domain-containing protein	K03260	Genetic Information Processing// Genetic Information Processing// Human Diseases	Translation// Translation// Cardiovascular Diseases	Translation factors // RNA transport // Viral myocarditis
C0000621	Gorai.001G062100.1	6205117	6208616	3105	2193	730								Y			-0.643445	Down	3.41e-18	8.81e-18	-0.0871445	Down	0.2	0.248	-0.0456453	Down	0.499	0.56	0.455886	Up	1.755e-13	3.58207e-13	0.644094	Up	9.92e-27	2.27e-26	0.623955	Up	8.51954e-25	2.13386e-24	PF01535	PTHR10483		AT5G50280.1	Pentatricopeptide repeat (PPR) superfamily protein	K15078	Genetic Information Processing	Replication and Repair	DNA repair and recombination proteins
C0000622	Gorai.001G062200.1	6212427	6218011	3423	3024	1007								Y	Y	Y	-2.43626	Down	9.43e-08	1.86e-07	0.459477	Up	0.101	0.132	-1.83706	Down	1.12e-05	2.04e-05	-2.37745	Down	2.08882e-07	3.63923e-07	0.481306	Up	0.0859	0.106	0.661469	Up	0.0152919	0.0213206	PF00004,PF12169	PTHR11669	KOG0989	AT4G24790.1	AAA-type ATPase family protein	K02343	Metabolism// Metabolism// Genetic Information Processing// Genetic Information Processing// Genetic Information Processing// Genetic Information Processing// Genetic Information Processing	Nucleotide Metabolism// Nucleotide Metabolism// Replication and Repair// Replication and Repair// Replication and Repair// Replication and Repair// Replication and Repair	Purine metabolism // Pyrimidine metabolism // DNA replication // DNA replication proteins // Mismatch repair // Homologous recombination // DNA repair and recombination proteins
C0000623	Gorai.001G062300.1	6244149	6248378	1523	1068	355								Y	Y		-0.224701	Down	4.24e-33	1.38e-32	-0.49253	Down	8.4e-136	4.71e-135	-0.899871	Down	0	0	-1.3768	Down	0	0	-1.945	Down	0	0	-1.17789	Down	0	0	PF00651,PF02135	PTHR23230	KOG1778	AT5G63160.1	BTB and TAZ domain protein 1	K00517	Metabolism// Metabolism// Metabolism// Metabolism// Metabolism	Metabolism of Terpenoids and Polyketides// Biosynthesis of Other Secondary Metabolites// Xenobiotics Biodegradation and Metabolism// Xenobiotics Biodegradation and Metabolism// Xenobiotics Biodegradation and Metabolism	Limonene and pinene degradation // Stilbenoid, diarylheptanoid and gingerol biosynthesis // Aminobenzoate degradation // Bisphenol degradation // Polycyclic aromatic hydrocarbon degradation
C0000624	Gorai.001G062400.1	6257997	6260011	1367	1206	401								Y	Y	Y	0.293379	Up	0.00221	0.0035	2.26373	Up	1.14e-237	8.68e-237	1.22043	Up	1.86e-49	7.34e-49	2.77974	Up	0	0	3.01412	Up	0	0	2.27647	Up	3.8144e-238	3.03354e-237	PF00544			AT5G63180.1	Pectin lyase-like superfamily protein	K01728	Metabolism	Carbohydrate Metabolism	Pentose and glucuronate interconversions
C0000625	Gorai.001G062500.1	6259900	6260605	706	240	79								Y	Y	Y	0.148699	Up	0.883	0.908	2.53629	Up	2e-05	3.44e-05	0.632427	Up	0.46	0.529	2.20751	Up	0.000478746	0.000725724	1.73869	Up	0.012	0.0161	1.68165	Up	0.0166379	0.0230893
C0000626	Gorai.001G062600.1	6260898	6262159	1177	579	192								Y	Y		-0.308346	Down	7.1e-08	1.41e-07	1.55143	Up	7.5e-299	6.53e-298	0.677882	Up	9.28e-44	3.45e-43	1.51307	Up	3.64654e-281	2.85921e-280	1.3025	Up	9.8e-193	5.79e-192	1.63004	Up	0	0	PF01625	PTHR10173	KOG1635	AT5G61640.1	peptidemethionine sulfoxide reductase 1	K07304	Unclassified	Genetic Information Processing	Protein folding and associated processing
C0000627	Gorai.001G062700.1	6272746	6277271	1730	1188	395								Y	Y		1.41499	Up	0	0	1.41488	Up	0	0	1.48577	Up	0	0	1.8272	Up	0	0	1.74458	Up	0	0	1.60075	Up	0	0	PF00561,PF00326,PF01738	PTHR12277	KOG1552	AT4G24760.1	alpha/beta-Hydrolases superfamily protein	K06889	Unclassified	Poorly Characterized	General function prediction only
C0000628	Gorai.001G062800.1	6285175	6285709	252	252	83
C0000629	Gorai.001G062900.1	6287174	6288272	1099	423	140								Y	Y		0.447222	Up	4.08e-05	7.18e-05	0.802088	Up	9.53e-15	2.14e-14	0.446871	Up	4.99e-05	8.84e-05	1.09773	Up	5.83442e-29	1.51642e-28	1.78902	Up	6.74e-93	2.62e-92	1.11138	Up	2.76146e-29	7.35716e-29	PF08213			AT5G63150.1			NA	NA	NA
C0000630	Gorai.001G063000.1	6296570	6299509	1429	900	299								Y	Y		-0.579491	Down	7.06e-16	1.74e-15	0.0298933	Up	0.648	0.694	0.0978013	Up	0.131	0.171	1.382	Up	4.28088e-157	2.37671e-156	1.49055	Up	8.33e-188	4.86e-187	1.41327	Up	3.50426e-163	2.1929e-162	PF01135	PTHR11579	KOG1661	AT3G48330.1	protein-l-isoaspartate methyltransferase 1	K00573	Unclassified	Genetic Information Processing	Protein folding and associated processing
C0000631	Gorai.001G063100.1	6298850	6302672	1168	933	310								Y			0.597903	Up	1.19e-23	3.39e-23	0.332981	Up	1.3e-07	2.43e-07	0.0662007	Up	0.317	0.38	0.0635794	Up	0.33564	0.386239	0.59024	Up	1.87e-22	4.04e-22	0.232687	Up	0.000325102	0.000505135	PF00076	PTHR10432	KOG0131	AT4G24770.1	31-kDa RNA binding protein	K11294	Genetic Information Processing// Genetic Information Processing// Human Diseases	Translation// Replication and Repair// Infectious Diseases	Ribosome Biogenesis // Chromosome // Pathogenic Escherichia coli infection
C0000632	Gorai.001G063200.1	6327131	6328305	1175	360	119								Y	Y	Y	-1.38442	Down	0.000526	0.000869	-0.12082	Down	0.708	0.747	0.74655	Up	0.0076	0.0116	2.17939	Up	1.00753e-23	2.44301e-23	2.15477	Up	7.03e-23	1.53e-22	0.949803	Up	0.000473938	0.000730225				AT5G14410.1			NA	NA	NA
C0000633	Gorai.001G063300.1	6332988	6333288	246	246	81											-0.486304	Down	0.0699	0.0949	-0.338177	Down	0.202	0.25	-0.3896	Down	0.145	0.188	-0.608061	Down	0.0283622	0.0380251	-0.263881	Down	0.315	0.358	-0.207929	Down	0.427072	0.482118	PF00453	PTHR10986		ATCG00660.1	ribosomal protein L20	K02887	Genetic Information Processing// Genetic Information Processing	Translation// Translation	Ribosome // Ribosome
C0000634	Gorai.001G063400.1	6333500	6333709	210	210	69																											1.93402	Up	0.509	0.549	1.96444	Up	0.498762	0.551757	PF01084	PTHR13479		ATCG00650.1	ribosomal protein S18	K02963	Genetic Information Processing// Genetic Information Processing	Translation// Translation	Ribosome // Ribosome
C0000635	Gorai.001G063500.1	6333934	6336725	1412	966	321								Y			0.817272	Up	1.82e-115	1.09e-114	0.363925	Up	1.25e-20	3.15e-20	0.213317	Up	1.06e-07	2.12e-07	0.0761489	Up	0.063449	0.0820452	0.584915	Up	3.79e-54	1.13e-53	0.263556	Up	5.00116e-11	9.75332e-11	PF00076	PTHR10432	KOG0131	AT4G24770.1	31-kDa RNA binding protein	K11294	Genetic Information Processing// Genetic Information Processing// Human Diseases	Translation// Replication and Repair// Infectious Diseases	Ribosome Biogenesis // Chromosome // Pathogenic Escherichia coli infection
C0000636	Gorai.001G063600.1	6336791	6340120	1845	1584	527								Y	Y		1.47342	Up	0	0	1.67922	Up	0	0	0.615996	Up	8.87e-45	3.33e-44	1.45876	Up	0	0	1.93882	Up	0	0	1.30729	Up	1.11334e-243	8.99698e-243	PF00067	PTHR19383	KOG0156	AT3G26170.1	cytochrome P450, family 71, subfamily B, polypeptide 19	K00517	Metabolism// Metabolism// Metabolism// Metabolism// Metabolism	Metabolism of Terpenoids and Polyketides// Biosynthesis of Other Secondary Metabolites// Xenobiotics Biodegradation and Metabolism// Xenobiotics Biodegradation and Metabolism// Xenobiotics Biodegradation and Metabolism	Limonene and pinene degradation // Stilbenoid, diarylheptanoid and gingerol biosynthesis // Aminobenzoate degradation // Bisphenol degradation // Polycyclic aromatic hydrocarbon degradation
C0000637	Gorai.001G063700.1	6355127	6355815	585	381	126											0.602592	Up	0.00192	0.00305	0.137743	Up	0.518	0.569	0.0660001	Up	0.76	0.797	0.0406954	Up	0.851954	0.873492	0.244461	Up	0.243	0.282	-0.135588	Down	0.546618	0.589942
C0000638	Gorai.001G063800.1	6358296	6361734	1638	1323	440								Y			-0.0155839	Down	0.456	0.523	-0.431924	Down	1.41e-80	6.15e-80	-0.494787	Down	8.1e-103	4.6e-102	-0.477104	Down	1.20448e-96	5.19289e-96	-0.288967	Down	1.49e-38	3.87e-38	-0.450713	Down	2.01436e-85	8.64937e-85	PF00069,PF07714	PTHR11295	KOG0671	AT4G24740.1	FUS3-complementing gene 2	K08287	Unclassified	Cellular Processes and Signaling	Signal transduction mechanisms
C0000639	Gorai.001G063900.1	6366067	6368997	1949	1578	525								Y	Y		-1.10607	Down	1.49e-17	3.81e-17	-1.60897	Down	2.75e-29	7.83e-29	-0.941694	Down	1.7e-13	4e-13	-0.990669	Down	1.32322e-14	2.76455e-14	0.746961	Up	6.13e-15	1.18e-14	-0.304943	Down	0.00827992	0.0117899	PF00067	PTHR19383	KOG0156	AT1G13080.1	cytochrome P450, family 71, subfamily B, polypeptide 2	K11868	Metabolism// Metabolism	Amino Acid Metabolism// Enzyme Families	Tryptophan metabolism // Cytochrome P450
C0000640	Gorai.001G064000.1	6395964	6401253	2847	2184	727								Y			0.276488	Up	2.52e-48	9.77e-48	0.37922	Up	1.58e-90	7.29e-90	0.387614	Up	1.14e-94	6.19e-94	0.209192	Up	2.74494e-27	6.97916e-27	0.353993	Up	6.52e-78	2.31e-77	0.313279	Up	5.33574e-60	1.92859e-59	PF02657,PF02445			AT5G50210.1	quinolinate synthase	K03517	Metabolism	Metabolism of Cofactors and Vitamins	Nicotinate and nicotinamide metabolism
C0000641	Gorai.001G064100.1	6408475	6409807	1254	684	227								Y	Y	Y	2.37606	Up	0	0	3.7926	Up	0	0	3.01955	Up	0	0	4.66169	Up	0	0	4.47415	Up	0	0	4.41918	Up	0	0				AT4G24730.4	Calcineurin-like metallo-phosphoesterase superfamily protein		NA	NA	NA
C0000642	Gorai.001G064200.1	6420553	6422132	1176	897	298								Y	Y	Y	4.07374	Up	2.16e-06	4.03e-06	2.9874	Up	0.00231	0.00354	1.40546	Up	0.133	0.173	0.810625	Up	0.264708	0.310765	0.839303	Up	0.257	0.297	3.19165	Up	0.000963336	0.0014565	PF05910			AT2G04220.1	Plant protein of unknown function (DUF868)		NA	NA	NA
C0000643	Gorai.001G064300.1	6425926	6430676	752	708	235								Y			0.177691	Up	0.0025	0.00395	0.185002	Up	0.00182	0.00281	-0.0181645	Down	0.767	0.802	0.164606	Up	0.00564484	0.0080081	0.64693	Up	5.65e-32	1.37e-31	0.463487	Up	4.35986e-16	9.47618e-16	PF01245	PTHR15680		AT4G11630.1	Ribosomal protein L19 family protein	K02884	Genetic Information Processing// Genetic Information Processing	Translation// Translation	Ribosome // Ribosome
C0000644	Gorai.001G064400.1	6436527	6440281	2587	1803	600								Y	Y		-0.478157	Down	7.67e-14	1.8e-13	-0.851341	Down	5.86e-35	1.78e-34	-0.556826	Down	2.19e-17	5.64e-17	-0.670191	Down	1.11367e-23	2.69962e-23	-0.983699	Down	9.15e-44	2.49e-43	-1.1676	Down	1.22781e-56	4.31479e-56	PF00069,PF07714	PTHR13902	KOG0584	AT3G48260.1	with no lysine (K) kinase 3	K12132	Metabolism// Organismal Systems	Enzyme Families// Environmental Adaptation	Protein kinases // Circadian rhythm - plant
C0000645	Gorai.001G064500.1	6442751	6445108	1634	1299	432											-0.916886	Down	0.106	0.14	-1.63363	Down	0.354	0.415	-1.63061	Down	0.356	0.421	-0.916886	Down	0.115654	0.144512	-0.611804	Down	0.67	0.7	-1.58139	Down	0.37655	0.429883	PF00560	PTHR23258	KOG0617	AT1G13230.1	Leucine-rich repeat (LRR) family protein	K13420	Metabolism// Organismal Systems	Enzyme Families// Environmental Adaptation	Protein kinases // Plant-pathogen interaction
C0000646	Gorai.001G064600.1	6445636	6451393	2301	1815	604								Y			0.556721	Up	3.48e-40	1.24e-39	0.440368	Up	2.38e-24	6.33e-24	0.322029	Up	3.06e-13	7.18e-13	0.329291	Up	7.56666e-14	1.55736e-13	0.566533	Up	1.34e-40	3.54e-40	0.336962	Up	3.24852e-14	6.80083e-14	PF00270,PF00271	PTHR10967	KOG0342	AT3G18600.1	P-loop containing nucleoside triphosphate hydrolases superfamily protein	K13179	Genetic Information Processing// Genetic Information Processing	Transcription// Translation	Spliceosome // Ribosome Biogenesis
C0000647	Gorai.001G064700.1	6458195	6462037	1360	471	156								Y			0.108872	Up	0.00534	0.00819	-0.15462	Down	0.000183	0.0003	0.062085	Up	0.119	0.157	0.226601	Up	4.60076e-09	8.43136e-09	0.223487	Up	8.92e-09	1.51e-08	0.211052	Up	7.00862e-08	1.25619e-07	PF00808	PTHR11064	KOG0871	AT5G23090.1	nuclear factor Y, subunit B13	K08065	Genetic Information Processing// Organismal Systems// Human Diseases	Transcription// Immune System// Infectious Diseases	Transcription factors // Antigen processing and presentation // Tuberculosis
C0000648	Gorai.001G064800.1	6470861	6477215	4308	3588	1195								Y	Y		1.16748	Up	0	0	1.45943	Up	0	0	1.32462	Up	0	0	0.797491	Up	0	0	0.166232	Up	7.61e-26	1.72e-25	0.20642	Up	4.4466e-39	1.32422e-38	PF00122,PF00702	PTHR11939	KOG0206	AT1G68710.1	ATPase E1-E2 type family protein / haloacid dehalogenase-like hydrolase family protein	K01530	Unclassified	Metabolism	Energy metabolism
C0000649	Gorai.001G064900.1	6480653	6481392	740	651	216								Y	Y	Y	-2.15181	Down	5.99e-11	1.3e-10	-1.52672	Down	3.45e-07	6.35e-07	-1.93873	Down	1.69e-09	3.58e-09	-0.948605	Down	0.000455004	0.000690217	1.03648	Up	7.55e-08	1.25e-07	0.418612	Up	0.0522462	0.0689394	PF00847			AT5G19790.1	related to AP2 11	K09286	Genetic Information Processing	Transcription	Transcription factors
C0000650	Gorai.001G065000.1	6497767	6498252	486	486	161																																			PF00036	PTHR10891	KOG0027	AT1G18530.1	EF hand calcium-binding protein family	K13448	Organismal Systems	Environmental Adaptation	Plant-pathogen interaction
C0000651	Gorai.001G065100.1	6500480	6504226	1439	1206	401								Y	Y	Y	-4.90441	Down	8.72e-45	3.26e-44	-2.77985	Down	5.02e-28	1.4e-27	-3.02837	Down	1.97e-30	6.28e-30	-2.14516	Down	3.7394e-21	8.75361e-21	-0.390654	Down	0.0207	0.0271	-0.284002	Down	0.0886008	0.113506	PF00581			AT5G23060.1	calcium sensing receptor		NA	NA	NA
C0000652	Gorai.001G065200.1	6505276	6506771	846	846	281																																			PF00335			AT1G18520.1	tetraspanin11		NA	NA	NA
C0000653	Gorai.001G065300.1	6511050	6513376	1168	864	287											-0.194114	Down	0.54	0.602	1.87155	Up	0.068	0.0906	1.45954	Up	0.133	0.173					1.47834	Up	0.13	0.157	-0.0762038	Down	0.498762	0.555649	PF00335			AT2G23810.1	tetraspanin8		NA	NA	NA
C0000654	Gorai.001G065400.1	6527106	6530460	1196	837	278																																			PF07847	PTHR22966	KOG4281	AT1G18490.1	Protein of unknown function (DUF1637)	K10712	Metabolism	Metabolism of Other Amino Acids	Taurine and hypotaurine metabolism
C0000655	Gorai.001G065500.1	6531472	6532134	663	663	220																																			PF00097	PTHR22763		AT1G26800.1	RING/U-box superfamily protein	K11982	Genetic Information Processing	Folding, Sorting and Degradation	Ubiquitin system
C0000656	Gorai.001G065600.1	6534943	6536462	1316	978	325											0.258582	Up	0.461	0.527	0.95133	Up	0.651	0.696	0.258582	Up	0.484	0.552	0.258582	Up	0.480946	0.535979	0.973159	Up	0.639	0.672	0.258582	Up	0.50124	0.550484	PF03088	PTHR10426	KOG1520	AT1G74000.1	strictosidine synthase 3	K01757	Metabolism	Biosynthesis of Other Secondary Metabolites	Indole alkaloid biosynthesis
C0000657	Gorai.001G065700.1	6556127	6558090	1219	996	331																											-0.311734	Down	0.509	0.549	-0.281318	Down	0.498762	0.551739	PF03088	PTHR10426	KOG1520	AT1G74020.1	strictosidine synthase 2	K01757	Metabolism	Biosynthesis of Other Secondary Metabolites	Indole alkaloid biosynthesis
C0000658	Gorai.001G065800.1	6569857	6571985	878	474	157								Y	Y		0.36655	Up	5.6e-24	1.6e-23	0.799745	Up	4.71e-122	2.5e-121	0.354387	Up	5.63e-22	1.58e-21	0.786308	Up	9.25438e-118	4.40063e-117	1.15012	Up	2.33e-280	1.74e-279	0.779074	Up	2.77998e-113	1.39532e-112	PF01248	PTHR23105	KOG3167	AT5G08180.1	Ribosomal protein L7Ae/L30e/S12e/Gadd45 family protein	K11129	Genetic Information Processing// Genetic Information Processing// Genetic Information Processing	Translation// Translation// Replication and Repair	Ribosome biogenesis in eukaryotes // Ribosome Biogenesis // DNA replication proteins
C0000659	Gorai.001G065900.1	6588972	6593581	1642	1125	374								Y	Y		1.00758	Up	0	0	1.79316	Up	0	0	1.38469	Up	0	0	0.767066	Up	3.1747e-250	2.31602e-249	0.187193	Up	1.12e-13	2.11e-13	0.220673	Up	1.96083e-18	4.44775e-18	PF04371			AT5G08170.1	porphyromonas-type peptidyl-arginine deiminase family protein	K10536	Metabolism	Amino Acid Metabolism	Arginine and proline metabolism
C0000660	Gorai.001G066000.1	6595648	6599071	1738	1038	345								Y			0.349207	Up	8.81e-38	3.04e-37	-0.052574	Down	0.0741	0.0982	0.134009	Up	2.62e-06	4.92e-06	0.0591497	Up	0.0403146	0.0533182	0.00957951	Up	0.743	0.769	0.000572805	Up	0.98446	0.998871	PF00069,PF07714	PTHR22967	KOG2345	AT5G08160.1	serine/threonine protein kinase 3	K08856	Metabolism	Enzyme Families	Protein kinases
C0000661	Gorai.001G066100.1	6604295	6608629	1625	924	307								Y	Y		0.71906	Up	1.16e-48	4.51e-48	1.05448	Up	1.27e-112	6.5e-112	0.884547	Up	2.65e-75	1.28e-74	0.64509	Up	6.76092e-38	1.92976e-37	0.735823	Up	7.65e-50	2.2e-49	0.799168	Up	3.53864e-59	1.27067e-58	PF03798	PTHR12560	KOG1607	AT1G13580.2	LAG1 longevity assurance homolog 3	K04709	Metabolism	Lipid Metabolism	Sphingolipid metabolism
C0000662	Gorai.001G066200.1	6633731	6638036	3835	2949	982	R-IX	NB-ARC domain-containing disease resistance protein	Orth10					Y			-0.390789	Down	2.93e-71	1.37e-70	-0.793413	Down	6.76e-245	5.24e-244	-0.290422	Down	1.47e-40	5.3e-40	-0.43376	Down	2.2617e-84	9.14568e-84	-0.194407	Down	1.5e-19	3.11e-19	0.127304	Up	4.69712e-10	8.94747e-10	PF00931	PTHR23155	KOG4658	AT4G26090.1	NB-ARC domain-containing disease resistance protein	K13459	Organismal Systems	Environmental Adaptation	Plant-pathogen interaction
C0000663	Gorai.001G066300.1	6642787	6643281	495	495	164																							2.25327	Up	0.134901	0.166747	1.69698	Up	0.257	0.297											NA	NA	NA
C0000664	Gorai.001G066400.1	6658908	6662805	2567	2226	741								Y			0.0783095	Up	0.0135	0.0199	-0.100849	Down	0.00226	0.00347	-0.0107914	Down	0.74	0.778	0.266631	Up	7.37418e-18	1.63611e-17	0.204594	Up	7.79e-11	1.39e-10	-0.0691561	Down	0.0369748	0.0496004	PF00628	PTHR15242		AT3G05670.1	RING/U-box protein	K10631	Genetic Information Processing	Folding, Sorting and Degradation	Ubiquitin system
C0000665	Gorai.001G066500.1	6664183	6667441	2641	1908	635								Y	Y		-0.167447	Down	0.138	0.179	0.165005	Up	0.127	0.162	0.0751703	Up	0.494	0.555	0.726788	Up	1.16426e-13	2.38888e-13	1.08395	Up	9.78e-32	2.37e-31	0.622889	Up	6.0536e-10	1.1496e-09	PF00454	PTHR15245:SF11	KOG2381	AT2G03890.1	phosphoinositide 4-kinase gamma 7	K13711	Metabolism// Environmental Information Processing	Carbohydrate Metabolism// Signal Transduction	Inositol phosphate metabolism // Phosphatidylinositol signaling system
C0000666	Gorai.001G066600.1	6682379	6686470	3032	1479	492								Y			0.166729	Up	0.00362	0.00564	0.178896	Up	0.00197	0.00303	0.299863	Up	1.19e-07	2.36e-07	0.349788	Up	4.37172e-10	8.24305e-10	0.406535	Up	3.1e-13	5.78e-13	0.239666	Up	3.26142e-05	5.30911e-05	PF10250			AT5G15740.1	O-fucosyltransferase family protein		NA	NA	NA
C0000667	Gorai.001G066700.1	6700686	6704132	2141	264	87															2.51791	Up	0.263	0.317	2.52094	Up	0.262	0.32	1.51106	Up	0.519424	0.565008	1.53974	Up	0.509	0.549	3.57016	Up	0.0621138	0.0812592							NA	NA	NA
C0000668	Gorai.001G066800.1	6707894	6711776	1419	807	268								Y	Y	Y	1.98831	Up	3.77e-120	2.32e-119	1.71197	Up	4e-80	1.74e-79	2.70424	Up	1.51e-278	1.53e-277	2.90968	Up	0	0	3.1722	Up	0	0	2.36744	Up	1.25124e-187	8.51733e-187	PF03909			AT1G26300.1	BSD domain-containing protein		NA	NA	NA
C0000669	Gorai.001G066900.1	6713053	6715937	1958	876	291								Y	Y	Y	1.95276	Up	0	0	1.49383	Up	0	0	2.17376	Up	0	0	2.5258	Up	0	0	3.04524	Up	0	0	2.00448	Up	0	0	PF00536,PF07647	PTHR10627:SF2		AT5G23680.1	Sterile alpha motif (SAM) domain-containing protein	K15009	Organismal Systems	Nervous System	Glutamatergic synapse
C0000670	Gorai.001G067000.1	6720934	6721884	951	951	316								Y	Y		0.71106	Up	2.6e-08	5.23e-08	0.738251	Up	8.96e-09	1.74e-08	0.692815	Up	8.76e-08	1.75e-07	1.31202	Up	1.34485e-29	3.52266e-29	1.31439	Up	1.72e-29	4.07e-29	0.77744	Up	1.47504e-09	2.77524e-09	PF02701			AT5G60850.1	OBF binding protein 4		NA	NA	NA
C0000671	Gorai.001G067100.1	6723696	6727222	1308	1047	348											0.307198	Up	0.00718	0.0109	0.221292	Up	0.059	0.0793	0.121383	Up	0.309	0.372	-0.286619	Down	0.0247448	0.0333875	-0.0478264	Down	0.697	0.726	0.189041	Up	0.111619	0.141159				AT2G03810.1	18S pre-ribosomal assembly protein gar2-related		NA	NA	NA
C0000672	Gorai.001G067200.1	6733812	6734232	350	285	94
C0000673	Gorai.001G067300.1	6735826	6739002	1839	1032	343								Y			0.198918	Up	0.000648	0.00106	0.271947	Up	2.98e-06	5.29e-06	0.267608	Up	4.39e-06	8.18e-06	0.128747	Up	0.0307574	0.0411407	0.209523	Up	0.000388	0.000564	-0.0470982	Down	0.447838	0.503949				AT5G08120.1	movement protein binding protein 2C		NA	NA	NA
C0000674	Gorai.001G067400.1	6741809	6745807	2260	1563	520								Y	Y		-1.27454	Down	8.52e-76	4.12e-75	-0.639778	Down	2.31e-24	6.13e-24	-0.681094	Down	5.32e-27	1.61e-26	-0.147589	Down	0.0104353	0.0145119	0.425885	Up	4.75e-16	9.31e-16	0.218622	Up	6.33068e-05	0.000101823	PF07991,PF01450	PTHR21371		AT3G58610.1	ketol-acid reductoisomerase	K00053	Metabolism// Metabolism	Amino Acid Metabolism// Metabolism of Cofactors and Vitamins	Valine, leucine and isoleucine biosynthesis // Pantothenate and CoA biosynthesis
C0000675	Gorai.001G067500.1	6759041	6762182	1142	1026	341								Y	Y		0.718313	Up	4.26e-09	8.77e-09	1.37408	Up	1.16e-35	3.55e-35	1.17085	Up	1.2e-24	3.52e-24	1.71807	Up	1.27953e-61	4.48651e-61	1.83823	Up	1.19e-72	4.08e-72	1.82071	Up	2.638e-70	1.0276e-69	PF00685	PTHR11783	KOG1584	AT1G74100.1	sulfotransferase 16	K11821	Metabolism// Metabolism	Amino Acid Metabolism// Biosynthesis of Other Secondary Metabolites	Tryptophan metabolism // Glucosinolate biosynthesis
C0000676	Gorai.001G067600.1	6768938	6770825	642	357	118								Y			-0.145032	Down	0.232	0.286	0.149658	Up	0.201	0.249	-0.0971756	Down	0.425	0.494	0.236745	Up	0.039684	0.0525103	0.504841	Up	4.77e-06	7.48e-06	0.499808	Up	6.68968e-06	1.11765e-05				AT4G21460.1	Ribosomal protein S24/S35, mitochondrial		NA	NA	NA
C0000677	Gorai.001G067700.1	6790301	6794654	1856	1230	409								Y			0.0053089	Up	0.864	0.891	-0.663661	Down	1.08e-79	4.68e-79	-0.425747	Down	1.5e-36	5.14e-36	-0.21233	Down	5.95584e-11	1.14777e-10	0.323893	Up	1.19e-27	2.74e-27	-0.186752	Down	1.05333e-08	1.93179e-08	PF00097	PTHR22937	KOG1493	AT1G73760.1	RING/U-box superfamily protein	K11982	Genetic Information Processing	Folding, Sorting and Degradation	Ubiquitin system
C0000678	Gorai.001G067800.1	6798461	6806840	1304	270	89								Y			-0.942569	Down	0.000193	0.000327	-0.134062	Down	0.546	0.597	-0.338842	Down	0.142	0.184	-0.328538	Down	0.152796	0.187348	0.47273	Up	0.0188	0.0248	0.261071	Up	0.213384	0.257674	PF04101	PTHR21015		AT1G73740.1	UDP-Glycosyltransferase superfamily protein	K02563	Metabolism// Cellular Processes	Glycan Biosynthesis and Metabolism// Cell Growth and Death	Peptidoglycan biosynthesis // Cell cycle - Caulobacter
C0000679	Gorai.001G067900.1	6810550	6813475	1998	1059	352								Y			-0.710439	Down	9.64e-23	2.7e-22	-0.303737	Down	8.68e-06	1.51e-05	-0.463151	Down	4.28e-11	9.48e-11	0.0500206	Up	0.436128	0.490695	0.654002	Up	2.17e-29	5.13e-29	0.26043	Up	3.09876e-05	5.04742e-05	PF03033,PF08660,PF04101	PTHR21015		AT1G73740.1	UDP-Glycosyltransferase superfamily protein	K02563	Metabolism// Cellular Processes	Glycan Biosynthesis and Metabolism// Cell Growth and Death	Peptidoglycan biosynthesis // Cell cycle - Caulobacter
C0000680	Gorai.001G068000.1	6818609	6821267	2181	1986	661								Y	Y	Y	0.237277	Up	0.0395	0.0555	-0.451693	Down	0.000568	0.000904	-0.83885	Down	2.19e-09	4.62e-09	-2.4792	Down	7.45402e-41	2.1944e-40	-1.79341	Down	3.03e-27	6.98e-27	-1.43405	Down	6.30158e-20	1.46464e-19	PF00564			AT3G18230.1	Octicosapeptide/Phox/Bem1p family protein		NA	NA	NA
C0000681	Gorai.001G068100.1	6836796	6839303	1176	711	236								Y	Y		-1.1275	Down	1.04e-84	5.32e-84	-1.06018	Down	5.67e-75	2.38e-74	-1.29921	Down	7.33e-103	4.16e-102	-0.868412	Down	2.16376e-54	7.15271e-54	-0.206213	Down	3.91e-05	5.93e-05	-0.137372	Down	0.00582406	0.0083995	PF04654			AT3G18215.1	Protein of unknown function, DUF599		NA	NA	NA
C0000682	Gorai.001G068200.1	6847031	6854594	1274	966	321								Y			0.123614	Up	0.0208	0.0302	0.308044	Up	4e-09	7.85e-09	0.178586	Up	0.000855	0.00141	0.776767	Up	2.35068e-58	8.00388e-58	0.858129	Up	3.72e-72	1.27e-71	0.784934	Up	1.17452e-58	4.19487e-58	PF03643	PTHR12233	KOG2717	AT1G48550.1	Vacuolar protein sorting-associated protein 26		NA	NA	NA
C0000683	Gorai.001G068300.1	6856295	6862236	2524	2109	702								Y	Y	Y	5.01495	Up	2.15e-09	4.48e-09	3.75868	Up	0.000657	0.00104	4.81234	Up	4.7e-08	9.47e-08	3.75183	Up	0.000678744	0.00101956	3.29509	Up	0.00697	0.00946	3.1735	Up	0.0115863	0.0163193	PF00005,PF01061	PTHR19241	KOG0061	AT1G17840.1	white-brown complex homolog protein 11	K05681	Environmental Information Processing// Environmental Information Processing// Environmental Information Processing// Organismal Systems	Membrane Transport// Membrane Transport// Signaling Molecules and Interaction// Digestive System	Transporters // ABC transporters // Cellular antigens // Bile secretion
C0000684	Gorai.001G068400.1	6876560	6878108	1019	708	235																																			PF03083	PTHR10791	KOG1623	AT5G62850.1	Nodulin MtN3 family protein		NA	NA	NA
C0000685	Gorai.001G068500.1	6882689	6884812	765	228	75								Y			-0.102313	Down	0.00262	0.00413	0.316625	Up	4.41e-23	1.15e-22	0.016962	Up	0.615	0.665	0.280744	Up	2.57574e-18	5.76098e-18	0.491831	Up	3.93e-56	1.19e-55	0.519435	Up	2.2178e-62	8.18034e-62	PF05160	PTHR16771				K10881	Genetic Information Processing// Genetic Information Processing// Genetic Information Processing// Genetic Information Processing	Folding, Sorting and Degradation// Folding, Sorting and Degradation// Replication and Repair// Replication and Repair	Proteasome // Proteasome // Homologous recombination // DNA repair and recombination proteins
C0000686	Gorai.001G068600.1	6895369	6899434	1294	1020	339								Y	Y	Y	-1.31743	Down	1.86e-07	3.64e-07	-2.5081	Down	1.4e-15	3.21e-15	-2.675	Down	1.29e-16	3.26e-16	-1.32732	Down	2.21232e-07	3.85014e-07	-0.725461	Down	0.00178	0.0025	-1.81843	Down	1.19829e-10	2.31655e-10	PF01564	PTHR11558	KOG1562	AT1G23820.1	spermidine synthase 1	K00797	Metabolism// Metabolism// Metabolism// Metabolism	Amino Acid Metabolism// Amino Acid Metabolism// Metabolism of Other Amino Acids// Metabolism of Other Amino Acids	Cysteine and methionine metabolism // Arginine and proline metabolism // beta-Alanine metabolism // Glutathione metabolism
C0000687	Gorai.001G068700.1	6918148	6920407	1600	957	318								Y	Y		-1.47215	Down	2.13e-26	6.35e-26	-1.7968	Down	8.86e-34	2.65e-33	-1.33053	Down	2.7e-22	7.62e-22	-1.37121	Down	2.32448e-23	5.608e-23	-1.07777	Down	2.69e-16	5.3e-16	-0.846091	Down	2.92838e-11	5.73846e-11	PF00249			AT5G16560.1	Homeodomain-like superfamily protein	K14491	Environmental Information Processing	Signal Transduction	Plant hormone signal transduction
C0000688	Gorai.001G068800.1	6931809	6937005	612	279	92								Y	Y		-0.396107	Down	0.146	0.188	-0.915404	Down	0.00248	0.00379	-1.14186	Down	0.000287	0.000487	-1.10283	Down	0.000409904	0.000623553	-0.280598	Down	0.302	0.344	-0.42706	Down	0.128219	0.159408							NA	NA	NA
C0000689	Gorai.001G068900.1	6939067	6943574	1465	1092	363								Y			0.676778	Up	0	0	0.750094	Up	0	0	0.664964	Up	0	0	0.202311	Up	1.20136e-48	3.78885e-48	-0.263213	Down	1.14e-68	3.81e-68	-0.378816	Down	2.57052e-133	1.41122e-132	PF00191	PTHR10502	KOG0819	AT1G68090.1	annexin 5		NA	NA	NA
C0000690	Gorai.001G069000.1	6948242	6957268	2340	1608	535								Y			-0.157288	Down	0.138	0.179	-0.0602584	Down	0.568	0.618	0.245958	Up	0.0142	0.021	0.413324	Up	2.147e-05	3.47055e-05	0.574697	Up	1.47e-09	2.54e-09	0.310809	Up	0.00187561	0.00279114	PF02733,PF02734		KOG2426	AT3G17770.1	Dihydroxyacetone kinase	K00863	Metabolism// Metabolism// Organismal Systems	Energy Metabolism// Lipid Metabolism// Immune System	Methane metabolism // Glycerolipid metabolism // RIG-I-like receptor signaling pathway
C0000691	Gorai.001G069100.1	6957948	6959820	1059	639	212								Y			-0.00958121	Down	0.783	0.819	0.183142	Up	8.32e-08	1.56e-07	-0.0338645	Down	0.34	0.405	0.0158496	Up	0.65204	0.690186	0.387648	Up	1.12e-31	2.7e-31	0.114427	Up	0.00103601	0.00156248	PF00830	PTHR13528	KOG3278	AT4G31460.1	Ribosomal L28 family	K02902	Genetic Information Processing// Genetic Information Processing	Translation// Translation	Ribosome // Ribosome
C0000692	Gorai.001G069200.1	6960788	6964495	1641	1065	354								Y			0.187351	Up	2.88e-14	6.85e-14	0.0484849	Up	0.0574	0.0775	0.192418	Up	1.09e-14	2.65e-14	0.408124	Up	4.12518e-65	1.48005e-64	0.458785	Up	1.92e-82	7e-82	0.306396	Up	1.42616e-35	4.0874e-35	PF00254	PTHR10516	KOG0543	AT3G21640.1	FKBP-type peptidyl-prolyl cis-trans isomerase family protein	K01802	Unclassified	Genetic Information Processing	Protein folding and associated processing
C0000693	Gorai.001G069300.1	6963101	6963547	447	360	119								Y			0.207593	Up	0.443	0.51	-0.322845	Down	0.278	0.333	0.0612699	Up	0.828	0.857	0.767602	Up	0.00186439	0.00273337	0.442644	Up	0.0915	0.113	0.872991	Up	0.000352692	0.000547094
C0000694	Gorai.001G069400.1	6965815	6974516	1522	1044	347								Y			-0.359448	Down	0.000935	0.00152	0.258151	Up	0.00902	0.0132	0.0311703	Up	0.762	0.798	0.15068	Up	0.134258	0.16616	0.602515	Up	1.14e-10	2.02e-10	0.516644	Up	5.9476e-08	1.06829e-07				AT1G73470.1			NA	NA	NA
C0000695	Gorai.001G069500.1	6995384	7004506	4366	3558	1185								Y			0.138788	Up	1.86e-13	4.33e-13	-0.111989	Down	1.85e-08	3.56e-08	0.138661	Up	3.63e-13	8.51e-13	0.0306776	Up	0.113883	0.142653	-0.0335761	Down	0.0885	0.109	0.0769301	Up	7.59712e-05	0.000121677	PF00069,PF07714	PTHR11295	KOG0667	AT1G73460.1	Protein kinase superfamily protein	K08825	Metabolism	Enzyme Families	Protein kinases
C0000696	Gorai.001G069600.1	7017195	7018820	1626	1626	541								Y	Y	Y	0.371091	Up	0.457	0.524	2.17372	Up	1.81e-09	3.6e-09	2.55526	Up	3.71e-14	8.88e-14	1.6523	Up	3.09144e-05	4.96266e-05	3.78737	Up	6.45e-45	1.77e-44	2.09668	Up	1.32569e-08	2.42525e-08	PF01565,PF08031	PTHR11748		AT5G44400.1	FAD-binding Berberine family protein	K00309	Unclassified	Metabolism	Others
C0000697	Gorai.001G069700.1	7032774	7036084	1965	1374	457								Y	Y		-1.62445	Down	1.28e-142	8.75e-142	-1.74048	Down	3.95e-153	2.35e-152	-0.000765192	Down	0.987	0.989	0.354655	Up	1.25724e-14	2.62797e-14	0.907531	Up	1.51e-103	6.22e-103	0.828311	Up	1.63842e-83	6.94889e-83	PF00249	PTHR12802		AT1G18330.2	Homeodomain-like superfamily protein	K12133	Organismal Systems	Environmental Adaptation	Circadian rhythm - plant
C0000698	Gorai.001G069800.1	7046522	7048536	1364	984	327								Y			0.0045001	Up	0.811	0.845	0.265053	Up	3.28e-48	1.13e-47	-0.201746	Down	1.29e-24	3.79e-24	0.129379	Up	3.28932e-12	6.52694e-12	0.642074	Up	0	0	0.462879	Up	1.30597e-150	7.76642e-150	PF00400	PTHR19868	KOG0279	AT1G48630.1	receptor for activated C kinase 1B	K14753	Human Diseases	Infectious Diseases	Measles
C0000699	Gorai.001G069900.1	7051765	7052998	987	639	212											1.2411	Up	0.281	0.34	0.306766	Up	0.517	0.574	0.309792	Up	0.516	0.576	1.29992	Up	0.264708	0.310607	1.91356	Up	0.13	0.157					PF00168	PTHR23180	KOG1030	AT3G17980.1	Calcium-dependent lipid-binding (CaLB domain) family protein	K01613	Metabolism	Lipid Metabolism	Glycerophospholipid metabolism
C0000700	Gorai.001G070000.1	7060077	7065256	1544	1272	423								Y	Y		-1.16348	Down	8.47e-33	2.75e-32	-1.05097	Down	2.06e-27	5.71e-27	-0.791072	Down	1.42e-17	3.67e-17	-0.682506	Down	5.66902e-14	1.17041e-13	-0.229051	Down	0.00666	0.00905	-0.46538	Down	1.41977e-07	2.51811e-07				AT1G48580.1			NA	NA	NA
C0000701	Gorai.001G070100.1	7071042	7071771	669	669	222																																									NA	NA	NA
C0000702	Gorai.001G070200.1	7071985	7074642	1764	1764	587	R-V	Leucine-rich repeat protein kinase family protein	Orth21								-1.11434	Down	0.567	0.62	-0.0486704	Down	0.968	0.977	-1.04565	Down	0.601	0.653	-1.05552	Down	0.596422	0.637577	0.109526	Up	0.243	0.283	-0.996425	Down	0.62686	0.665476	PF00560,PF00069,PF07714	PTHR23258	KOG1187	AT2G26730.1	Leucine-rich repeat protein kinase family protein	K00924	Unclassified	Cellular Processes and Signaling	Signal transduction mechanisms
C0000703	Gorai.001G070300.1	7081635	7086156	955	558	185								Y	Y		-0.336728	Down	0.116	0.152	0.667537	Up	0.000258	0.000418	0.384039	Up	0.0455	0.0636	1.49468	Up	3.1129e-21	7.2969e-21	1.19134	Up	1.07e-12	1.97e-12	1.01822	Up	4.12124e-09	7.65651e-09	PF00179	PTHR11621	KOG0416	AT1G63800.1	ubiquitin-conjugating enzyme 5	K10576	Genetic Information Processing// Genetic Information Processing	Folding, Sorting and Degradation// Folding, Sorting and Degradation	Ubiquitin mediated proteolysis // Ubiquitin system
C0000704	Gorai.001G070400.1	7093183	7107525	1963	1755	584								Y			0.324817	Up	3.15e-11	6.92e-11	0.214685	Up	2.04e-05	3.5e-05	0.381381	Up	6.94e-15	1.69e-14	0.485109	Up	5.64064e-24	1.37407e-23	0.579155	Up	3.22e-34	8.04e-34	0.519496	Up	4.50848e-27	1.16875e-26	PF00089	PTHR22939	KOG1320	AT5G40200.1	DegP protease 9	K01362	Unclassified	Metabolism	Amino acid metabolism
C0000705	Gorai.001G070500.1	7145757	7152483	3033	2574	857											-1.76902	Down	0.54	0.596					-1.70033	Down	0.516	0.572													PF00982,PF02358	PTHR10788	KOG1050	AT1G23870.1	trehalose-phosphatase/synthase 9	K00697	Metabolism// Metabolism	Carbohydrate Metabolism// Glycan Biosynthesis and Metabolism	Starch and sucrose metabolism // Glycosyltransferases
C0000706	Gorai.001G070600.1	7153191	7164728	1610	1281	426								Y			-0.331147	Down	0.012	0.0179	-0.0826177	Down	0.518	0.569	0.102999	Up	0.406	0.474	0.404928	Up	0.000568048	0.000857226	0.616567	Up	5.98e-08	9.94e-08	0.492193	Up	2.51468e-05	4.10978e-05	PF00581	PTHR18838	KOG1530	AT1G17850.2	Rhodanese/Cell cycle control phosphatase superfamily protein	K07146	Unclassified	Poorly Characterized	General function prediction only
C0000707	Gorai.001G070700.1	7166553	7171230	974	744	247											0.100259	Up	0.603	0.654	0.52719	Up	0.00339	0.00514	-0.073126	Down	0.713	0.755	-0.0152561	Down	0.93699	0.951261	-0.525943	Down	0.0152	0.0201	-0.554421	Down	0.011365	0.01602	PF02365			AT3G17730.1	NAC domain containing protein 57		NA	NA	NA
C0000708	Gorai.001G070800.1	7175294	7179850	2646	2337	778											0.470627	Up	0.763	0.801	0.515333	Up	0.238	0.29	0.515333	Up	0.238	0.296	-1.05552	Down	0.596422	0.638307	0.515333	Up	0.243	0.284	0.515333	Up	0.25093	0.29757	PF05691			AT5G40390.1	Raffinose synthase family protein	K06611	Metabolism	Carbohydrate Metabolism	Galactose metabolism
C0000709	Gorai.001G070900.1	7181219	7184262	557	396	131								Y			0.140075	Up	0.045	0.0628	0.663767	Up	7.89e-25	2.11e-24	0.541159	Up	2.23e-16	5.63e-16	0.96733	Up	2.32844e-56	7.80902e-56	0.973159	Up	1.19e-56	3.62e-56	0.857293	Up	2.64996e-42	8.16591e-42				AT1G28150.1			NA	NA	NA
C0000710	Gorai.001G071000.1	7193082	7198838	2232	1248	415								Y	Y		-0.81144	Down	3.09e-230	2.82e-229	-1.42451	Down	0	0	-1.22291	Down	0	0	-0.878155	Down	1.26942e-257	9.41356e-257	-0.722835	Down	8.4e-183	4.82e-182	-0.524468	Down	8.37936e-103	4.00244e-102	PF00483	PTHR22572	KOG1460	AT1G74910.1	ADP-glucose pyrophosphorylase family protein	K00966	Metabolism// Metabolism	Carbohydrate Metabolism// Carbohydrate Metabolism	Fructose and mannose metabolism // Amino sugar and nucleotide sugar metabolism
C0000711	Gorai.001G071100.1	7199274	7203050	988	624	207								Y			0.356996	Up	1.66e-23	4.7e-23	0.582139	Up	4.75e-63	1.85e-62	0.360925	Up	1.56e-23	4.5e-23	0.589645	Up	6.14972e-65	2.20254e-64	0.606315	Up	2.48e-68	8.24e-68	0.520276	Up	6.83566e-49	2.24803e-48				AT1G73350.2			NA	NA	NA
C0000712	Gorai.001G071200.1	7208421	7213790	1883	1515	504								Y			0.0078064	Up	0.74	0.779	0.382435	Up	7.18e-66	2.84e-65	0.167686	Up	4.5e-13	1.05e-12	0.418283	Up	1.47878e-79	5.80998e-79	0.756242	Up	2.64e-284	1.99e-283	0.756341	Up	1.07317e-281	9.60103e-281	PF00171	PTHR11699	KOG2450	AT1G74920.1	aldehyde dehydrogenase 10A8	K00130	Metabolism	Amino Acid Metabolism	Glycine, serine and threonine metabolism
C0000713	Gorai.001G071300.1	7220043	7231929	1629	1041	346								Y	Y		0.546946	Up	1.93e-51	7.69e-51	0.876368	Up	1.59e-141	9.13e-141	0.624271	Up	8.57e-67	3.9e-66	0.754116	Up	3.02274e-101	1.33124e-100	1.01173	Up	1.47e-195	8.78e-195	0.84222	Up	2.64272e-127	1.41164e-126		PTHR15217:SF1	KOG2991	AT3G54170.1	FKBP12 interacting protein 37		NA	NA	NA
C0000714	Gorai.001G071400.1	7234333	7239977	1989	1224	407								Y	Y		-1.087	Down	3.11e-34	1.03e-33	-0.174201	Down	0.0238	0.0336	-0.61006	Down	2.19e-13	5.15e-13	-0.0437428	Down	0.560798	0.603392	0.798422	Up	2.87e-34	7.15e-34	0.293619	Up	4.25942e-05	6.89832e-05	PF08449,PF00892,PF03151	PTHR11132	KOG1441	AT5G33320.1	Glucose-6-phosphate/phosphate translocator-related	K08818	Metabolism// Genetic Information Processing	Enzyme Families// Transcription	Protein kinases // Spliceosome
C0000715	Gorai.001G071500.1	7245284	7247582	1255	918	305								Y			-0.306981	Down	0.276	0.335	0.098171	Up	0.715	0.752	-0.12508	Down	0.651	0.698	-0.0555199	Down	0.83758	0.860106	0.866243	Up	0.000222	0.000326	0.571259	Up	0.021316	0.0292992				AT5G50290.1			NA	NA	NA
C0000716	Gorai.001G071600.1	7251769	7255971	3310	2127	708								Y	Y		0.791596	Up	4.11e-15	9.97e-15	1.07965	Up	7.6e-29	2.14e-28	1.00845	Up	8.9e-25	2.61e-24	1.25002	Up	2.21458e-40	6.48643e-40	1.17208	Up	1.59e-34	3.96e-34	1.4617	Up	1.23474e-57	4.3774e-57	PF01535	PTHR10483		AT4G17616.1	Pentatricopeptide repeat (PPR) superfamily protein		NA	NA	NA
C0000717	Gorai.001G071700.1	7257231	7261302	1613	1029	342								Y	Y		0.744363	Up	1.59e-39	5.62e-39	0.948352	Up	3.3e-66	1.31e-65	0.713752	Up	2.14e-35	7.24e-35	0.841221	Up	9.63926e-51	3.09735e-50	1.00842	Up	1.18e-75	4.12e-75	0.938159	Up	1.29645e-63	4.82308e-63				AT5G63050.1	embryo defective 2759		NA	NA	NA
C0000718	Gorai.001G071800.1	7269497	7273010	1968	1968	655								Y	Y	Y	-0.945882	Down	4.81e-17	1.22e-16	-2.04867	Down	6.15e-50	2.16e-49	-1.47398	Down	4.62e-32	1.5e-31	-1.88119	Down	6.87892e-45	2.10109e-44	-1.69699	Down	1.07e-38	2.8e-38	-2.38957	Down	7.472e-59	2.67475e-58	PF03141,PF08241			AT1G26850.1	S-adenosyl-L-methionine-dependent methyltransferases superfamily protein		NA	NA	NA
C0000719	Gorai.001G071900.1	7285266	7286902	1637	1254	417																							1.6492	Up	0.0350354	0.0466052	-0.644054	Down	0.509	0.551	-0.613638	Down	0.498762	0.554061				AT2G02950.1	phytochrome kinase substrate 1		NA	NA	NA
C0000720	Gorai.001G072000.1	7297048	7301599	1274	825	274								Y			0.0658151	Up	0.0142	0.021	-0.0486704	Down	0.0786	0.104	-0.26817	Down	1.1e-20	3.03e-20	-0.248013	Down	4.33106e-18	9.64769e-18	-2.18059e-05	Down	0.999	0.999	-0.0159305	Down	0.566178	0.609341	PF00956	PTHR11875	KOG1508	AT1G18800.1	NAP1-related protein 2	K11290	Genetic Information Processing	Replication and Repair	Chromosome
C0000721	Gorai.001G072100.1	7302321	7305896	1334	945	314								Y	Y		-1.73254	Down	3.72e-81	1.86e-80	-1.23056	Down	4.08e-48	1.41e-47	-1.3602	Down	7.35e-56	3.07e-55	-1.30222	Down	1.52646e-52	4.98125e-52	-0.895025	Down	4.88e-29	1.15e-28	-1.23147	Down	3.17278e-47	1.0276e-46	PF03171	PTHR10209	KOG0143	AT3G19010.1	2-oxoglutarate (2OG) and Fe(II)-dependent oxygenase superfamily protein	K05933	Metabolism	Amino Acid Metabolism	Cysteine and methionine metabolism
C0000722	Gorai.001G072200.1	7309330	7311843	2514	1230	409								Y	Y		-0.028944	Down	0.852	0.881	-0.102442	Down	0.524	0.575	-0.263646	Down	0.111	0.148	0.625847	Up	1.03462e-05	1.69557e-05	1.33328	Up	3.82e-26	8.66e-26	0.74931	Up	9.0275e-08	1.61261e-07	PF03634			AT3G47620.1	TEOSINTE BRANCHED, cycloidea and PCF (TCP) 14		NA	NA	NA
C0000723	Gorai.001G072300.1	7352239	7357648	1481	1080	359								Y	Y		-1.74315	Down	7.39e-17	1.86e-16	-0.0748227	Down	0.637	0.683	0.200007	Up	0.187	0.238	1.32896	Up	1.33696e-26	3.36688e-26	1.29336	Up	8.5e-25	1.9e-24	-0.122742	Down	0.447784	0.503921	PF00106,PF08659,PF01370	PTHR19410	KOG1208	AT5G50130.1	NAD(P)-binding Rossmann-fold superfamily protein	K11153	Metabolism	Metabolism of Cofactors and Vitamins	Retinol metabolism
C0000724	Gorai.001G072400.1	7369588	7376607	2596	1953	650								Y	Y		-0.911039	Down	3.26e-44	1.21e-43	-1.48411	Down	5.88e-92	2.73e-91	-1.22262	Down	1.13e-68	5.19e-68	-1.52483	Down	6.60686e-96	2.83606e-95	-1.09599	Down	1.57e-57	4.83e-57	-1.38103	Down	5.03962e-81	2.10488e-80	PF00612	PTHR13140:SF27		AT1G18840.1	IQ-domain 30		NA	NA	NA
C0000725	Gorai.001G072500.1	7379133	7382303	964	432	143								Y			-0.265522	Down	3.81e-25	1.11e-24	0.0501157	Up	0.0413	0.0567	-0.0940034	Down	0.000189	0.000325	0.289312	Up	1.00167e-34	2.77947e-34	0.396495	Up	2.1e-65	6.84e-65	0.442143	Up	2.4448e-81	1.02309e-80	PF00639	PTHR10657	KOG3258	AT1G26550.1	FKBP-like peptidyl-prolyl cis-trans isomerase family protein	K09579	Genetic Information Processing	Folding, Sorting and Degradation	Chaperones and folding catalysts
C0000726	Gorai.001G072600.1	7382673	7386379	2398	1758	585								Y	Y		-0.576252	Down	9.52e-70	4.41e-69	-1.23158	Down	2.78e-243	2.14e-242	-1.14514	Down	1.19e-216	1.03e-215	-1.33536	Down	1.89507e-276	1.4709e-275	-1.05196	Down	1.04e-187	6.08e-187	-1.31977	Down	2.61672e-265	2.24354e-264	PF03254			AT2G03220.1	fucosyltransferase 1	K13681	Metabolism	Glycan Biosynthesis and Metabolism	Glycosyltransferases
C0000727	Gorai.001G072700.1	7391897	7397008	1395	846	281								Y			-0.642862	Down	4.25e-22	1.18e-21	-0.131584	Down	0.0327	0.0455	-0.00777708	Down	0.897	0.92	0.663687	Up	4.17566e-35	1.16288e-34	0.680665	Up	1e-36	2.56e-36	0.569656	Up	4.54214e-25	1.14246e-24	PF00834	PTHR11749	KOG3111	AT5G61410.1	D-ribulose-5-phosphate-3-epimerase	K01783	Metabolism// Metabolism// Metabolism	Carbohydrate Metabolism// Carbohydrate Metabolism// Energy Metabolism	Pentose phosphate pathway // Pentose and glucuronate interconversions // Carbon fixation in photosynthetic organisms
C0000728	Gorai.001G072800.1	7398457	7400983	1592	888	295								Y			0.208636	Up	1.09e-05	1.98e-05	0.226926	Up	2.06e-06	3.67e-06	-0.0257696	Down	0.606	0.656	0.188096	Up	9.09572e-05	0.000143176	0.497099	Up	1.81e-27	4.17e-27	0.418177	Up	3.06582e-19	7.05224e-19	PF00642,PF00013	PTHR10288		AT5G06770.1	KH domain-containing protein / zinc finger (CCCH type) family protein	K13210	Genetic Information Processing	Transcription	Spliceosome
C0000729	Gorai.001G072900.1	7412855	7415186	913	612	203								Y	Y		0.171792	Up	0.000357	0.000596	0.665306	Up	3.53e-50	1.24e-49	0.855103	Up	5.06e-87	2.63e-86	1.18195	Up	1.95873e-184	1.19045e-183	0.992041	Up	2.54e-121	1.14e-120	1.06924	Up	4.55112e-143	2.62481e-142	PF06127		KOG3292	AT1G18720.1	Protein of unknown function (DUF962)		NA	NA	NA
C0000730	Gorai.001G073000.1	7413647	7414440	794	324	107								Y			0.574546	Up	3.66e-12	8.24e-12	0.481384	Up	1.41e-08	2.73e-08	0.888523	Up	3.02e-29	9.43e-29	0.926408	Up	3.90626e-32	1.05301e-31	0.885228	Up	7.44e-29	1.74e-28	0.987018	Up	2.36732e-36	6.84832e-36
C0000731	Gorai.001G073100.1	7415784	7416405	622	438	145											2.47063	Up	0.0894	0.119	0.95133	Up	0.651	0.695	-0.900322	Down	0.484	0.55	2.52944	Up	0.079144	0.101112	2.97316	Up	0.0232	0.0302	3.00357	Up	0.0212676	0.0292466	PF00168	PTHR10024		AT1G74720.1	C2 calcium/lipid-binding plant phosphoribosyltransferase family protein		NA	NA	NA
C0000732	Gorai.001G073200.1	7424431	7429049	4477	3180	1059								Y	Y		1.00469	Up	2.56e-74	1.22e-73	0.720306	Up	6.39e-35	1.94e-34	0.692245	Up	4.66e-32	1.52e-31	0.669373	Up	6.0149e-30	1.58308e-29	1.15196	Up	1.64e-99	6.62e-99	0.855164	Up	5.93788e-50	1.97095e-49	PF00168,PF08372	PTHR10024		AT1G74720.1	C2 calcium/lipid-binding plant phosphoribosyltransferase family protein	K03008	Metabolism// Metabolism// Genetic Information Processing// Genetic Information Processing// Genetic Information Processing// Human Diseases	Nucleotide Metabolism// Nucleotide Metabolism// Transcription// Transcription// Replication and Repair// Neurodegenerative Diseases	Purine metabolism // Pyrimidine metabolism // RNA polymerase // Transcription machinery // DNA repair and recombination proteins // Huntington's disease
C0000733	Gorai.001G073300.1	7430128	7432074	562	303	100											0.34023	Up	0.357	0.419	0.240836	Up	0.525	0.576	-0.408215	Down	0.333	0.398	-0.00305251	Down	0.991068	0.991871	0.77286	Up	0.0251	0.0326	-0.0508731	Down	0.899158	0.916839		PTHR10967		AT1G31970.1	DEA(D/H)-box RNA helicase family protein	K14811	Genetic Information Processing	Translation	Ribosome Biogenesis
C0000734	Gorai.001G073400.1	7463727	7467885	1885	231	76																											1.79652	Up	0.509	0.547						PTHR23258		AT2G30740.1	Protein kinase superfamily protein		NA	NA	NA
C0000735	Gorai.001G073500.1	7485628	7489588	1359	855	284								Y	Y	Y	1.72531	Up	0	0	1.74628	Up	0	0	1.89391	Up	0	0	2.26977	Up	0	0	2.10096	Up	0	0	2.06659	Up	0	0	PF01145	PTHR10264	KOG2620	AT5G62740.1	SPFH/Band 7/PHB domain-containing membrane-associated protein family	K04088	Unclassified	Genetic Information Processing	Protein folding and associated processing
C0000736	Gorai.001G073600.1	7500077	7501695	1455	939	312								Y	Y	Y	-3.101	Down	0	0	-2.45326	Down	0	0	-1.74848	Down	0	0	-1.29683	Down	0	0	-0.887327	Down	0	0	-0.697324	Down	0	0	PF00046,PF02183	PTHR19418	KOG0843	AT3G01470.1	homeobox 1	K09338	Genetic Information Processing	Transcription	Transcription factors
C0000737	Gorai.001G073700.1	7515656	7516383	526	381	126								Y	Y	Y	-3.17323	Down	9.04e-11	1.96e-10	-4.10756	Down	1.29e-12	2.76e-12	-2.88215	Down	1.18e-09	2.51e-09	-1.89202	Down	2.14212e-06	3.60518e-06	-1.58323	Down	3.21e-05	4.88e-05	-1.47036	Down	9.14494e-05	0.000145873
C0000738	Gorai.001G073800.1	7545935	7548935	1129	729	242								Y	Y	Y	1.98336	Up	3.48e-68	1.59e-67	2.58892	Up	2.01e-139	1.14e-138	1.2447	Up	1.45e-21	4.03e-21	1.43449	Up	5.37364e-30	1.41505e-29	1.59143	Up	3.44e-38	8.9e-38	0.97574	Up	1.40243e-12	2.83511e-12	PF04982			AT5G62720.1	Integral membrane HPP family protein	K07168	Unclassified	Cellular Processes and Signaling	Signal transduction mechanisms
C0000739	Gorai.001G073900.1	7558718	7559891	1174	780	259								Y	Y		-1.34444	Down	9.54e-37	3.25e-36	-1.06672	Down	2.39e-25	6.43e-25	-1.44117	Down	1.28e-39	4.57e-39	-0.916387	Down	4.15936e-20	9.5862e-20	0.324008	Up	6.3e-05	9.46e-05	-0.0835679	Down	0.338704	0.391248	PF00106,PF08659,PF01370,PF01073	PTHR19410	KOG0725	AT2G47140.1	NAD(P)-binding Rossmann-fold superfamily protein	K09841	Metabolism	Metabolism of Terpenoids and Polyketides	Carotenoid biosynthesis
C0000740	Gorai.001G074000.1	7563500	7567387	2193	1806	601	R-V	Leucine-rich repeat protein kinase family protein	Orth17	Orth64	Orth40			Y	Y	Y	-1.25184	Down	7.38e-14	1.74e-13	-1.07514	Down	6.21e-11	1.28e-10	-1.45197	Down	1.34e-16	3.39e-16	-2.02952	Down	9.2736e-26	2.31282e-25	0.513727	Up	4.22e-05	6.38e-05	-0.119574	Down	0.395516	0.448957	PF08263,PF00560,PF00069,PF07714	PTHR23258	KOG1187	AT5G62710.1	Leucine-rich repeat protein kinase family protein	K13418	Metabolism	Enzyme Families	Protein kinases
C0000741	Gorai.001G074100.1	7581053	7585804	2045	1569	522								Y			0.327905	Up	2.46e-56	1.02e-55	0.215605	Up	6.02e-24	1.59e-23	0.286125	Up	7.99e-42	2.92e-41	0.388377	Up	1.98256e-78	7.73482e-78	0.403105	Up	5.4e-84	1.99e-83	0.237971	Up	1.49358e-28	3.94308e-28	PF09429	PTHR13361	KOG4672	AT5G62640.1	proline-rich family protein	K12866	Genetic Information Processing// Genetic Information Processing	Transcription// Transcription	Spliceosome // Spliceosome
C0000742	Gorai.001G074200.1	7597562	7603640	1448	1098	365								Y			0.468279	Up	2.91e-07	5.64e-07	0.220217	Up	0.0222	0.0314	0.587758	Up	7.94e-11	1.74e-10	0.501014	Up	4.54744e-08	8.09229e-08	0.595175	Up	4.94e-11	8.83e-11	0.257785	Up	0.00754146	0.0107837	PF00319	PTHR11945	KOG0014	AT1G18750.1	AGAMOUS-like 65	K09265	Genetic Information Processing	Transcription	Transcription factors
C0000743	Gorai.001G074300.1	7603565	7604940	1194	759	252								Y	Y	Y	3.79256	Up	3.58e-13	8.28e-13	1.53629	Up	0.0576	0.0776	2.53932	Up	0.000145	0.00025	3.87522	Up	6.2993e-14	1.29906e-13	2.92735	Up	2.52e-06	3.99e-06	3.13286	Up	1.78429e-07	3.15298e-07	PF00504	PTHR21649		AT3G47470.1	light-harvesting chlorophyll-protein complex I subunit A4	K08910	Metabolism// Metabolism	Energy Metabolism// Energy Metabolism	Photosynthesis - antenna proteins // Photosynthesis proteins
C0000744	Gorai.001G074400.1	7606082	7611601	1390	615	204								Y			0.166126	Up	0.0617	0.0844	0.145101	Up	0.108	0.14	-0.00709203	Down	0.938	0.956	0.251909	Up	0.00437662	0.00625588	0.607365	Up	3.51e-13	6.53e-13	0.261591	Up	0.00332544	0.00487071	PF03099	PTHR12561		AT3G29010.1	Biotin/lipoate A/B protein ligase family	K03800	Metabolism	Metabolism of Cofactors and Vitamins	Lipoic acid metabolism
C0000745	Gorai.001G074500.1	7617830	7621732	622	264	87								Y	Y		-1.24279	Down	1e-43	3.71e-43	-1.21482	Down	3.16e-41	1.02e-40	-0.423968	Down	7.63e-08	1.52e-07	0.445756	Up	4.83148e-11	9.32754e-11	1.30225	Up	5.09e-109	2.16e-108	0.435063	Up	2.21564e-10	4.25428e-10				AT3G47510.1			NA	NA	NA
C0000746	Gorai.001G074600.1	7631996	7634982	1860	1239	412								Y	Y	Y	1.684	Up	8.54e-191	6.92e-190	2.21594	Up	0	0	1.82501	Up	1.46e-230	1.32e-229	1.70247	Up	4.18774e-193	2.62685e-192	2.12621	Up	0	0	1.7995	Up	2.86218e-219	2.15439e-218	PF00056,PF01073,PF02866	PTHR11540	KOG1494	AT3G47520.1	malate dehydrogenase	K00026	Metabolism// Metabolism// Metabolism// Metabolism	Carbohydrate Metabolism// Carbohydrate Metabolism// Carbohydrate Metabolism// Energy Metabolism	Citrate cycle (TCA cycle) // Pyruvate metabolism // Glyoxylate and dicarboxylate metabolism // Carbon fixation in photosynthetic organisms
C0000747	Gorai.001G074700.1	7640275	7644697	2651	618	205								Y			-0.119747	Down	0.00055	0.000908	0.255195	Up	8.15e-15	1.84e-14	0.217597	Up	4.86e-11	1.08e-10	0.518598	Up	2.1719e-61	7.59781e-61	0.749796	Up	2.28e-135	1.09e-134	0.646633	Up	8.81024e-97	4.05482e-96	PF00076,PF00098	PTHR10432	KOG4207	AT3G26420.1	RNA-binding (RRM/RBD/RNP motifs) family protein with retrovirus zinc finger-like domain	K13195	Genetic Information Processing	Transcription	Spliceosome
C0000748	Gorai.001G074800.1	7643530	7644180	225	225	74											-0.573767	Down	0.396	0.461	0.192338	Up	0.754	0.788	0.401814	Up	0.493	0.554	-0.0555199	Down	0.925676	0.941377	0.420618	Up	0.472	0.52	0.00357467	Up	0.995208	1
C0000749	Gorai.001G074900.1	7663324	7665171	1101	828	275								Y	Y	Y	4.38527	Up	0	0	2.93346	Up	7.67e-170	4.84e-169	1.61386	Up	1.18e-33	3.91e-33	0.877366	Up	6.98522e-09	1.27249e-08	0.622251	Up	9.14e-05	0.000136	-1.11008	Down	2.77712e-07	4.87748e-07	PF00010			AT1G73830.1	BR enhanced expression 3	K12126	Genetic Information Processing// Organismal Systems	Transcription// Environmental Adaptation	Transcription factors // Circadian rhythm - plant
C0000750	Gorai.001G075000.1	7673996	7675174	789	789	262								Y	Y		-1.17681	Down	8.47e-46	3.2e-45	-1.2038	Down	2.82e-46	9.57e-46	-0.0539319	Down	0.435	0.504	0.212189	Up	0.00129929	0.00192191	-0.294842	Down	4.59e-05	6.94e-05	0.563533	Up	2.46156e-19	5.67057e-19	PF00249	PTHR10641	KOG0048	AT1G68320.1	myb domain protein 62	K09422	Genetic Information Processing	Transcription	Transcription factors
C0000751	Gorai.001G075100.1	7682717	7686465	1137	735	244								Y	Y		0.680462	Up	2.77e-34	9.15e-34	1.22328	Up	7.05e-126	3.79e-125	0.509844	Up	1.51e-18	3.99e-18	0.819975	Up	1.94524e-50	6.23205e-50	1.24335	Up	4.77e-130	2.23e-129	0.985106	Up	8.8066e-75	3.54138e-74	PF01251	PTHR11278	KOG3320	AT1G48830.1	Ribosomal protein S7e family protein	K02993	Genetic Information Processing// Genetic Information Processing	Translation// Translation	Ribosome // Ribosome
C0000752	Gorai.001G075200.1	7695877	7701631	3392	2976	991								Y	Y		-0.592271	Down	9.44e-09	1.92e-08	-0.852899	Down	5.78e-15	1.31e-14	-0.95763	Down	7.6e-18	1.98e-17	-1.24593	Down	1.33877e-26	3.37119e-26	0.50824	Up	4.55e-09	7.76e-09	-0.162054	Down	0.097734	0.124533	PF00225,PF11995	PTHR16012	KOG0242	AT1G18370.1	ATP binding microtubule motor family protein	K11498	Genetic Information Processing	Replication and Repair	Chromosome
C0000753	Gorai.001G075300.1	7704145	7707558	1943	1425	474								Y			-0.0261049	Down	0.44	0.506	-0.231557	Down	6.2e-11	1.28e-10	-0.195565	Down	2.79e-08	5.66e-08	-0.0388881	Down	0.255612	0.301047	0.17536	Up	1.21e-07	1.99e-07	0.0627295	Up	0.0647506	0.0843164	PF02746,PF01188,PF07476	PTHR13794		AT3G18270.1	cytochrome P450, family 77, subfamily A, polypeptide 5 pseudogene	K02549	Metabolism	Metabolism of Cofactors and Vitamins	Ubiquinone and other terpenoid-quinone biosynthesis
C0000754	Gorai.001G075400.1	7713224	7714572	975	669	222								Y	Y		0.000507386	Up	0.998	0.998	-0.365455	Down	0.00152	0.00236	-0.54266	Down	5.03e-06	9.34e-06	-0.705831	Down	7.40128e-09	1.34722e-08	-1.22066	Down	9.19e-20	1.91e-19	-1.41421	Down	3.9644e-24	9.83268e-24	PF02453	PTHR10994	KOG1792	AT3G18260.1	Reticulon family protein	K00861	Metabolism	Metabolism of Cofactors and Vitamins	Riboflavin metabolism
C0000755	Gorai.001G075500.1	7724639	7728871	728	657	218																																			PF03105	PTHR10783:SF10		AT1G68740.1	EXS (ERD1/XPR1/SYG1) family protein		NA	NA	NA
C0000756	Gorai.001G075600.1	7765892	7767423	1010	720	239											-2.50518	Down	0.0245	0.0353	-2.50518	Down	0.0282	0.0395	-2.50518	Down	0.0284	0.0407	-2.37745	Down	0.112852	0.141562	-1.34877	Down	0.277	0.318	-0.318353	Down	0.756956	0.785386	PF00582			AT5G17390.1	Adenine nucleotide alpha hydrolases-like superfamily protein		NA	NA	NA
C0000757	Gorai.001G075700.1	7784750	7785699	876	876	291								Y	Y		-1.26634	Down	3.77e-07	7.27e-07	-1.40712	Down	5.43e-08	1.03e-07	-1.23007	Down	9.71e-07	1.86e-06	-0.841395	Down	0.00032996	0.000504827	-0.626303	Down	0.0058	0.00791	-1.08569	Down	1.14432e-05	1.8938e-05	PF00612,PF02179			AT1G12060.1	BCL-2-associated athanogene 5		NA	NA	NA
C0000758	Gorai.001G075800.1	7788073	7806421	1370	750	249								Y			-0.327329	Down	0.0272	0.039	-0.979629	Down	5.49e-09	1.07e-08	-0.360519	Down	0.017	0.0249	-0.397028	Down	0.00885168	0.0123813	-0.207414	Down	0.16	0.191	-0.539568	Down	0.000599488	0.000917618	PF00319,PF01486	PTHR11945	KOG0014	AT5G60910.1	AGAMOUS-like 8	K09264	Genetic Information Processing	Transcription	Transcription factors
C0000759	Gorai.001G075900.1	7809608	7814554	2385	1887	628								Y	Y	Y	-3.75096	Down	0	0	-1.59783	Down	0	0	-0.713478	Down	1.11e-98	6.17e-98	0.528286	Up	1.43277e-83	5.76137e-83	1.24159	Up	0	0	0.675487	Up	9.74784e-140	5.52159e-139	PF00664,PF00005	PTHR19242	KOG0058	AT5G39040.1	transporter associated with antigen processing protein 2	K05657	Environmental Information Processing// Environmental Information Processing	Membrane Transport// Membrane Transport	Transporters // ABC transporters
C0000760	Gorai.001G076000.1	7815818	7821091	2013	1311	436								Y			0.0236401	Up	0.577	0.628	0.238828	Up	6.75e-09	1.32e-08	0.149595	Up	0.000352	0.000594	0.527277	Up	2.48408e-41	7.34921e-41	0.735099	Up	1.35e-83	4.97e-83	0.681971	Up	2.88574e-70	1.12372e-69	PF00400	PTHR22840	KOG0640	AT5G60940.1	Transducin/WD40 repeat-like superfamily protein	K14406	Genetic Information Processing	Translation	mRNA surveillance pathway
C0000761	Gorai.001G076100.1	7819465	7819998	486	486	161								Y			0.0593125	Up	0.785	0.82	0.168921	Up	0.428	0.491	-0.0289665	Down	0.894	0.917	0.312631	Up	0.131653	0.163047	0.676177	Up	0.000539	0.000779	0.543094	Up	0.00686922	0.00985383
C0000762	Gorai.001G076200.1	7823294	7826007	1317	1317	438											0.470627	Up	0.557	0.612	-1.04867	Down	0.317	0.375	0.954355	Up	0.189	0.24	-1.64048	Down	0.161468	0.197288	0.558121	Up	0.478	0.526	0.588537	Up	0.451476	0.507069	PF04833			AT5G15630.1	COBRA-like extracellular glycosyl-phosphatidyl inositol-anchored protein family		NA	NA	NA
C0000763	Gorai.001G076300.1	7839856	7842240	1527	1191	396								Y	Y		-0.945324	Down	0	0	-1.35415	Down	0	0	-1.43082	Down	0	0	-1.22341	Down	0	0	-0.609026	Down	0	0	-0.698428	Down	0	0	PF03214			AT3G08900.1	reversibly glycosylated polypeptide 3	K13379	Metabolism	Glycan Biosynthesis and Metabolism	Glycosyltransferases
C0000764	Gorai.001G076400.1	7864210	7867216	841	363	120								Y			-0.129729	Down	4.7e-07	9.01e-07	-0.0889925	Down	0.000578	0.000921	-0.184429	Down	2.35e-12	5.39e-12	0.359803	Up	3.49386e-51	1.12707e-50	0.647541	Up	1.39e-176	7.79e-176	0.505685	Up	2.23818e-102	1.0654e-101				AT1G26355.1	SPIRAL1-like1		NA	NA	NA
C0000765	Gorai.001G076500.1	7871684	7876233	2589	2070	689								Y			0.40005	Up	1.63e-55	6.74e-55	0.554249	Up	3.36e-108	1.68e-107	0.205893	Up	1.11e-14	2.69e-14	0.137829	Up	3.05266e-07	5.28812e-07	0.488107	Up	6.34e-82	2.31e-81	0.28125	Up	2.8199e-26	7.22084e-26	PF03031			AT4G26190.1	Haloacid dehalogenase-like hydrolase (HAD) superfamily protein		NA	NA	NA
C0000766	Gorai.001G076600.1	7885388	7891466	4544	3282	1093								Y	Y		-0.236022	Down	9.18e-06	1.67e-05	0.791778	Up	5e-69	2.02e-68	0.571272	Up	3.49e-34	1.16e-33	1.29529	Up	5.00438e-216	3.35377e-215	1.17688	Up	3.58e-170	1.96e-169	1.31701	Up	4.13122e-221	3.13485e-220		PTHR21726		AT1G74160.1			NA	NA	NA
C0000767	Gorai.001G076700.1	7898275	7903253	1431	801	266											-0.114336	Down	0.868	0.895	-2.04867	Down	0.0577	0.0777	-1.04565	Down	0.243	0.299	-0.733592	Down	0.382864	0.435698	-0.441879	Down	0.582	0.618	-0.18907	Down	0.807514	0.832151	PF03634			AT5G60970.1	TEOSINTE BRANCHED 1, cycloidea and PCF transcription factor 5		NA	NA	NA
C0000768	Gorai.001G076800.1	7938933	7941257	910	609	202								Y	Y		-0.777301	Down	0.143	0.184	-0.126673	Down	0.79	0.82	-0.0456453	Down	0.921	0.941	1.0541	Up	0.0070248	0.00988754	1.87498	Up	3.23e-08	5.4e-08	1.34061	Up	0.000344414	0.000534421	PF06549			AT5G08050.1	Protein of unknown function (DUF1118)		NA	NA	NA
C0000769	Gorai.001G076900.1	7971682	7975751	1832	1179	392								Y			0.00404349	Up	0.88	0.905	0.557176	Up	1.8e-113	9.21e-113	0.363107	Up	3.83e-46	1.46e-45	0.286034	Up	1.20433e-28	3.11472e-28	0.193628	Up	1.8e-13	3.38e-13	0.168606	Up	2.14224e-10	4.11449e-10	PF03009	PTHR23344	KOG2258	AT1G74210.1	PLC-like phosphodiesterases superfamily protein	K01126	Metabolism	Lipid Metabolism	Glycerophospholipid metabolism
C0000770	Gorai.001G077000.1	7977438	7980904	1117	885	294								Y			0.211732	Up	1.96e-09	4.08e-09	0.300285	Up	1.23e-17	2.94e-17	-0.201241	Down	1.5e-07	2.96e-07	0.016865	Up	0.647308	0.686206	0.727278	Up	2.54e-109	1.08e-108	0.1926	Up	9.5033e-08	1.69638e-07	PF00076	PTHR10432		AT5G61030.1	glycine-rich RNA-binding protein 3	K13195	Genetic Information Processing	Transcription	Spliceosome
C0000771	Gorai.001G077100.1	7985306	7987011	1706	1248	415								Y	Y		0.333599	Up	1.39e-05	2.51e-05	0.698715	Up	8.56e-22	2.19e-21	0.750461	Up	2.72e-25	8.05e-25	1.09553	Up	1.69099e-58	5.76619e-58	1.19317	Up	8.99e-71	3.04e-70	1.00714	Up	1.89213e-47	6.14085e-47	PF01080	PTHR10202	KOG2736	AT2G29900.1	Presenilin-2	K04505	Metabolism// Environmental Information Processing// Environmental Information Processing// Organismal Systems// Human Diseases	Enzyme Families// Signal Transduction// Signal Transduction// Nervous System// Neurodegenerative Diseases	Peptidases // Wnt signaling pathway // Notch signaling pathway // Neurotrophin signaling pathway // Alzheimer's disease
C0000772	Gorai.001G077200.1	7987137	7991994	2508	1980	659								Y			0.500675	Up	1.13e-55	4.7e-55	0.631677	Up	1.23e-89	5.65e-89	0.537871	Up	2.03e-63	9.02e-63	0.353105	Up	9.42178e-27	2.37806e-26	0.3564	Up	5.16e-27	1.18e-26	0.0588897	Up	0.0928564	0.118672				AT5G61040.1			NA	NA	NA
C0000773	Gorai.001G077300.1	8000269	8004826	1439	891	296								Y			0.0097011	Up	0.839	0.869	0.373477	Up	1.2e-16	2.81e-16	0.0435895	Up	0.361	0.427	0.158352	Up	0.000704856	0.00105777	0.41643	Up	1.84e-20	3.85e-20	0.138039	Up	0.00356904	0.00521712	PF00702	PTHR10000	KOG1615	AT1G18640.2	3-phosphoserine phosphatase	K01079	Metabolism// Metabolism	Energy Metabolism// Amino Acid Metabolism	Methane metabolism // Glycine, serine and threonine metabolism
C0000774	Gorai.001G077400.1	8005519	8012215	2079	978	325								Y			0.479832	Up	2.94e-70	1.37e-69	0.711269	Up	3.5e-161	2.14e-160	0.507108	Up	2.59e-77	1.26e-76	0.660944	Up	2.2086e-137	1.14207e-136	0.644992	Up	4.61e-129	2.15e-128	0.566477	Up	1.9115e-96	8.77996e-96	PF00231	PTHR11693	KOG1531	AT2G33040.1	gamma subunit of Mt ATP synthase	K02136	Metabolism// Human Diseases// Human Diseases// Human Diseases	Energy Metabolism// Neurodegenerative Diseases// Neurodegenerative Diseases// Neurodegenerative Diseases	Oxidative phosphorylation // Alzheimer's disease // Parkinson's disease // Huntington's disease
C0000775	Gorai.001G077500.1	8020194	8023669	1297	897	298								Y	Y		0.944834	Up	8.22e-30	2.56e-29	0.869679	Up	1.91e-24	5.07e-24	1.02671	Up	3.69e-35	1.25e-34	1.56916	Up	3.95606e-96	1.69944e-95	1.5042	Up	7.17e-86	2.67e-85	1.4922	Up	1.78486e-83	7.56622e-83	PF10160		KOG4536	AT3G05010.1	Protein of unknown function, transmembrane-40		NA	NA	NA
C0000776	Gorai.001G077600.1	8029968	8033931	3325	2739	912								Y	Y	Y	-3.63294	Down	0	0	-4.33042	Down	0	0	-2.88593	Down	0	0	-2.00589	Down	0	0	-1.12407	Down	0	0	-1.98084	Down	0	0	PF02861,PF00004,PF07724,PF00158,PF07728,PF10431	PTHR11638	KOG1051	AT1G74310.1	heat shock protein 101	K03695	Genetic Information Processing	Folding, Sorting and Degradation	Chaperones and folding catalysts
C0000777	Gorai.001G077700.1	8035082	8035846	765	627	208								Y	Y		-0.222192	Down	0.1	0.133	-0.977117	Down	3.84e-10	7.76e-10	0.200995	Up	0.115	0.152	0.0674616	Up	0.60513	0.64543	0.794419	Up	5.71e-12	1.04e-11	1.80568	Up	3.98098e-77	1.62697e-76	PF00011	PTHR11527	KOG0710	AT1G53540.1	HSP20-like chaperones superfamily protein	K13993	Genetic Information Processing// Genetic Information Processing	Folding, Sorting and Degradation// Folding, Sorting and Degradation	Chaperones and folding catalysts // Protein processing in endoplasmic reticulum
C0000778	Gorai.001G077800.1	8048741	8055274	3078	2187	728								Y	Y	Y	-3.83307	Down	0	0	-4.66964	Down	0	0	-3.55633	Down	0	0	-4.1509	Down	0	0	-3.73287	Down	0	0	-3.42897	Down	0	0	PF00130,PF00781,PF00609	PTHR11255	KOG1169	AT5G07920.1	diacylglycerol kinase1	K00901	Metabolism// Metabolism// Environmental Information Processing	Lipid Metabolism// Lipid Metabolism// Signal Transduction	Glycerolipid metabolism // Glycerophospholipid metabolism // Phosphatidylinositol signaling system
C0000779	Gorai.001G077900.1	8065478	8067450	1868	1443	480								Y	Y		-0.588959	Down	2.56e-173	1.96e-172	-1.61828	Down	0	0	-0.119359	Down	1.12e-09	2.38e-09	-1.6163	Down	0	0	-1.48106	Down	0	0	-0.967912	Down	0	0	PF03721,PF00984,PF03720	PTHR11374	KOG2666	AT5G15490.1	UDP-glucose 6-dehydrogenase family protein	K00012	Metabolism// Metabolism// Metabolism// Metabolism	Carbohydrate Metabolism// Carbohydrate Metabolism// Carbohydrate Metabolism// Carbohydrate Metabolism	Pentose and glucuronate interconversions // Ascorbate and aldarate metabolism // Starch and sucrose metabolism // Amino sugar and nucleotide sugar metabolism
C0000780	Gorai.001G078000.1	8070400	8075085	1443	993	330								Y	Y	Y	-0.793902	Down	1.04e-213	9.04e-213	-1.74427	Down	0	0	-1.2946	Down	0	0	-2.02839	Down	0	0	-1.84437	Down	0	0	-1.69838	Down	0	0	PF00560	PTHR23258		AT5G61240.1	Leucine-rich repeat (LRR) family protein	K13420	Metabolism// Organismal Systems	Enzyme Families// Environmental Adaptation	Protein kinases // Plant-pathogen interaction
C0000781	Gorai.001G078100.1	8078342	8082365	1541	915	304								Y	Y		-0.500873	Down	1.83e-09	3.82e-09	-1.09794	Down	7.1e-32	2.08e-31	-0.888177	Down	6.94e-23	1.98e-22	-1.60512	Down	5.2966e-56	1.77188e-55	0.193443	Up	0.00998	0.0134	-0.441971	Down	1.55849e-07	2.7606e-07	PF05739	PTHR19305	KOG3065	AT5G61210.1	soluble N-ethylmaleimide-sensitive factor adaptor protein 33	K08509	Genetic Information Processing// Genetic Information Processing	Folding, Sorting and Degradation// Folding, Sorting and Degradation	SNARE interactions in vesicular transport // SNAREs
C0000782	Gorai.001G078200.1	8093423	8096294	1661	1212	403								Y			0.219992	Up	1e-07	1.98e-07	0.0997513	Up	0.0193	0.0274	0.0695262	Up	0.105	0.139	0.288234	Up	2.67902e-12	5.32663e-12	0.394145	Up	3.19e-22	6.86e-22	0.189165	Up	7.90048e-06	1.31638e-05	PF12171	PTHR23067		AT5G61190.1	putative endonuclease or glycosyl hydrolase with C2H2-type zinc finger domain	K13203	Genetic Information Processing	Transcription	Spliceosome
C0000783	Gorai.001G078300.1	8101783	8104194	1136	675	224								Y	Y	Y	-0.221251	Down	0.572	0.624	-0.332463	Down	0.415	0.478	-0.268038	Down	0.506	0.568	-0.955984	Down	0.0358962	0.0476788	-1.37476	Down	0.00538	0.00735	-2.80378	Down	1.1276e-05	1.86667e-05	PF03763			AT5G61280.1	Remorin family protein		NA	NA	NA
C0000784	Gorai.001G078400.1	8106500	8117642	3110	2517	838								Y			0.660864	Up	2.11e-58	8.94e-58	0.403491	Up	1.22e-20	3.08e-20	0.530427	Up	6.59e-36	2.24e-35	0.154775	Up	0.000611026	0.000920116	0.091963	Up	0.045	0.0574	-0.413744	Down	2.0556e-16	4.49157e-16	PF05089	PTHR12872	KOG2233	AT5G13690.1	alpha-N-acetylglucosaminidase family / NAGLU family	K01205	Metabolism// Cellular Processes	Glycan Biosynthesis and Metabolism// Transport and Catabolism	Glycosaminoglycan degradation // Lysosome
C0000785	Gorai.001G078500.1	8127115	8130476	1516	1296	431											-0.335259	Down	0.221	0.274	-0.335259	Down	0.238	0.289	-1.04565	Down	0.601	0.653	0.94448	Up	0.485292	0.534673	0.558121	Up	0.705	0.733	1.58854	Up	0.178471	0.217911	PF00010	PTHR10014	KOG4304	AT4G00050.1	basic helix-loop-helix (bHLH) DNA-binding superfamily protein	K12126	Genetic Information Processing// Organismal Systems	Transcription// Environmental Adaptation	Transcription factors // Circadian rhythm - plant
C0000786	Gorai.001G078600.1	8141342	8143524	1284	810	269								Y			0.255488	Up	1.57e-09	3.27e-09	0.528766	Up	2.07e-38	6.51e-38	-0.0012938	Down	0.977	0.979	0.218614	Up	3.68266e-07	6.36004e-07	0.778703	Up	9.19e-88	3.47e-87	0.392873	Up	1.09898e-20	2.58804e-20	PF00333,PF03719	PTHR13718	KOG0877	AT1G58983.1	Ribosomal protein S5 family protein	K02981	Genetic Information Processing// Genetic Information Processing	Translation// Translation	Ribosome // Ribosome
C0000787	Gorai.001G078700.1	8152159	8153346	757	411	136								Y	Y	Y	-0.153864	Down	0.647	0.696	-1.0882	Down	0.00723	0.0107	-2.44774	Down	1.89e-06	3.57e-06	-1.17751	Down	0.0041636	0.00596248	0.318294	Up	0.318	0.361	0.701012	Up	0.0190557	0.0263337	PF03819			AT3G25400.1			NA	NA	NA
C0000788	Gorai.001G078800.1	8159707	8162131	1343	480	159								Y	Y		-0.395285	Down	3.69e-128	2.35e-127	0.181911	Up	1.04e-33	3.11e-33	-0.114052	Down	5.75e-13	1.34e-12	0.907859	Up	0	0	1.1798	Up	0	0	1.14511	Up	0	0	PF00467,PF01287	PTHR11673	KOG3271	AT1G13950.1	eukaryotic elongation factor 5A-1	K03263	Genetic Information Processing	Translation	Translation factors
C0000789	Gorai.001G078900.1	8179280	8190509	5114	3984	1327								Y			0.188754	Up	0.000179	0.000305	-0.182377	Down	0.000779	0.00123	0.220635	Up	1.33e-05	2.43e-05	-0.114211	Down	0.0330198	0.0440595	-0.112173	Down	0.0372	0.0477	-0.21379	Down	0.000103934	0.000165391	PF10409,PF02181	PTHR23213	KOG1922	AT5G07740.1	actin binding	K04512	Environmental Information Processing	Signal Transduction	Wnt signaling pathway
C0000790	Gorai.001G079000.1	8198031	8199619	1589	990	329								Y	Y		-0.258725	Down	0.134	0.173	-0.693754	Down	0.000232	0.000378	-0.374953	Down	0.0356	0.0504	-0.554753	Down	0.00253138	0.00368021	-0.445154	Down	0.014	0.0186	-1.44121	Down	2.95594e-11	5.79214e-11				AT5G61340.1			NA	NA	NA
C0000791	Gorai.001G079100.1	8227202	8235821	1952	1455	484								Y			-0.627561	Down	9.16e-47	3.5e-46	-0.370044	Down	2.19e-18	5.28e-18	-0.423602	Down	3.55e-23	1.02e-22	-0.325119	Down	8.87214e-15	1.86149e-14	-0.261405	Down	3.57e-10	6.26e-10	-0.285562	Down	1.15581e-11	2.28447e-11	PF00097,PF02190	PTHR23327	KOG4159	AT1G18660.1	zinc finger (C3HC4-type RING finger) family protein	K01338	Metabolism// Cellular Processes	Enzyme Families// Cell Growth and Death	Peptidases // Cell cycle - Caulobacter
C0000792	Gorai.001G079200.1	8259177	8261801	2625	2625	874											0.682993	Up	0.221	0.274	0.682993	Up	0.238	0.289	0.539317	Up	0.717	0.757	-1.05552	Down	0.596422	0.637065	0.682993	Up	0.243	0.283	0.682993	Up	0.25093	0.29636	PF11721,PF07714,PF00069	PTHR23258	KOG1187	AT5G61350.1	Protein kinase superfamily protein	K04733	Metabolism// Cellular Processes// Organismal Systems// Organismal Systems// Human Diseases// Human Diseases// Human Diseases// Human Diseases// Human Diseases// Human Diseases// Human Diseases	Enzyme Families// Cell Growth and Death// Immune System// Nervous System// Infectious Diseases// Infectious Diseases// Infectious Diseases// Infectious Diseases// Infectious Diseases// Infectious Diseases// Infectious Diseases	Protein kinases // Apoptosis // Toll-like receptor signaling pathway // Neurotrophin signaling pathway // Pertussis // Tuberculosis // Measles // Influenza A // Toxoplasmosis // Leishmaniasis // Chagas disease (American trypanosomiasis)
C0000793	Gorai.001G079300.1	8261888	8266008	2400	1947	648								Y			-0.126436	Down	0.0248	0.0357	-0.612428	Down	4.96e-23	1.29e-22	-0.246294	Down	2.32e-05	4.19e-05	-0.313961	Down	9.27142e-08	1.63332e-07	-0.235063	Down	5.52e-05	8.3e-05	-0.335711	Down	1.81491e-08	3.30606e-08	PF00337,PF01762	PTHR11214	KOG2287	AT5G62620.1	Galactosyltransferase family protein	K14413	Metabolism// Metabolism	Glycan Biosynthesis and Metabolism// Glycan Biosynthesis and Metabolism	Glycosyltransferases // Various types of N-glycan biosynthesis
C0000794	Gorai.001G079400.1	8286350	8287337	555	555	184											-0.573767	Down	0.138	0.178	0.0362185	Up	0.92	0.939	-0.232058	Down	0.529	0.584	0.109539	Up	0.755324	0.784439	-0.164345	Down	0.653	0.685	-0.233465	Down	0.53218	0.575851	PF03947	PTHR13691		ATCG00830.1	ribosomal protein L2	K02886	Genetic Information Processing// Genetic Information Processing	Translation// Translation	Ribosome // Ribosome
C0000795	Gorai.001G079500.1	8294661	8295278	308	303	100															1.38326	Up	0.517	0.571																	PF03982	PTHR12317		AT3G51520.1	diacylglycerol acyltransferase family	K14457	Organismal Systems	Digestive System	Fat digestion and absorption
C0000796	Gorai.001G079600.1	8299906	8300458	382	342	113											0.0111953	Up	0.994	0.995	0.813826	Up	0.133	0.17	0.401814	Up	0.493	0.554	0.732976	Up	0.182353	0.221321	0.906044	Up	0.0898	0.111	0.93646	Up	0.0789228	0.101646				AT5G46560.1			NA	NA	NA
C0000797	Gorai.001G079700.1	8302377	8319465	2112	1614	537								Y			-0.0011436	Down	0.975	0.978	0.0544231	Up	0.143	0.181	0.0987682	Up	0.00738	0.0112	0.188757	Up	1.89373e-07	3.30417e-07	0.25047	Up	3.56e-12	6.51e-12	0.390132	Up	2.44064e-28	6.42325e-28	PF00515,PF07719,PF08321,PF00149	PTHR11668	KOG0376	AT2G42810.2	protein phosphatase 5.2	K04460	Environmental Information Processing	Signal Transduction	MAPK signaling pathway
C0000798	Gorai.001G079800.1	8348884	8367531	3816	2889	962								Y			0.242448	Up	6.86e-15	1.65e-14	0.116061	Up	0.000308	0.000498	0.0387124	Up	0.235	0.293	-0.105699	Down	0.00153875	0.00226797	0.208875	Up	4.86e-11	8.69e-11	0.187802	Up	4.62248e-09	8.57115e-09	PF03810,PF08389	PTHR12363	KOG2081	AT5G62600.1	ARM repeat superfamily protein		NA	NA	NA
C0000799	Gorai.001G079900.1	8396297	8399686	1299	789	262								Y			-0.353467	Down	1.21e-42	4.4e-42	0.0709935	Up	0.00346	0.00524	0.0564714	Up	0.0204	0.0297	0.514318	Up	6.09754e-116	2.87264e-115	0.644481	Up	2.02e-187	1.17e-186	0.537688	Up	3.55846e-125	1.88536e-124	PF00244	PTHR18860	KOG0841	AT3G02520.1	general regulatory factor 7	K06630	Cellular Processes// Cellular Processes// Organismal Systems	Cell Growth and Death// Cell Growth and Death// Nervous System	Cell cycle // Oocyte meiosis // Neurotrophin signaling pathway
C0000800	Gorai.001G080000.1	8404716	8410658	2571	2100	699								Y			0.0198213	Up	0.799	0.833	-0.235456	Down	0.00391	0.00591	-0.0114465	Down	0.884	0.907	0.292558	Up	8.50528e-05	0.000134022	0.992495	Up	1.01e-50	2.92e-50	0.800697	Up	2.7654e-31	7.54968e-31	PF10497,PF02791			AT5G38690.1	Zinc-finger domain of monoamine-oxidase A repressor R1 protein		NA	NA	NA
C0000801	Gorai.001G080100.1	8416895	8420449	1767	876	291											-1.48528	Down	0.106	0.14	-0.0486704	Down	0.963	0.974	-0.0456453	Down	0.965	0.977	0.94448	Up	0.376226	0.428892	-0.0268414	Down	0.98	0.988	0.00357467	Up	0.99729	1				AT5G16030.1			NA	NA	NA
C0000802	Gorai.001G080200.1	8426847	8430042	877	282	93								Y			-0.16266	Down	0.103	0.136	0.304819	Up	0.00107	0.00168	0.194579	Up	0.0406	0.0572	0.559675	Up	3.32886e-10	6.2997e-10	0.482631	Up	1.03e-07	1.69e-07	0.562274	Up	3.95552e-10	7.55437e-10	PF08583		KOG4624	AT5G16060.1	Cytochrome c oxidase biogenesis protein Cmc1-like		NA	NA	NA
C0000803	Gorai.001G080300.1	8431964	8463267	6942	6648	2215								Y			0.115224	Up	3.34e-10	7.11e-10	-0.436033	Down	1.8e-101	8.74e-101	-0.166954	Down	1.01e-17	2.62e-17	-0.0757031	Down	7.63288e-05	0.000120451	0.0516586	Up	0.00604	0.00823	0.0391832	Up	0.0387118	0.05182		PTHR21663	KOG1822	AT1G67140.3	HEAT repeat-containing protein		NA	NA	NA
C0000804	Gorai.001G080400.1	8489180	8489779	600	600	199																																									NA	NA	NA
C0000805	Gorai.001G080500.1	8503070	8503669	600	600	199																																									NA	NA	NA
C0000806	Gorai.001G080600.1	8524075	8525086	590	510	169											0.140922	Up	0.148	0.19	-0.315289	Down	0.00306	0.00466	-0.220501	Down	0.0354	0.0501	-0.121441	Down	0.23744	0.281205	0.182709	Up	0.0626	0.0786	0.140102	Up	0.158364	0.194708		PTHR21663:SF3		AT1G67140.3	HEAT repeat-containing protein		NA	NA	NA
C0000807	Gorai.001G080700.1	8533596	8535077	1482	1482	493								Y	Y	Y	-2.50665	Down	0.000253	0.000426	-4.44099	Down	4e-06	7.06e-06	-1.63061	Down	0.00632	0.00967	-3.44784	Down	2.42326e-05	3.9069e-05	-4.41916	Down	4.7e-06	7.37e-06	-3.38874	Down	3.67894e-05	5.97808e-05	PF00282	PTHR11999	KOG0628	AT2G20340.1	Pyridoxal phosphate (PLP)-dependent transferases superfamily protein	K01592	Metabolism// Metabolism	Amino Acid Metabolism// Biosynthesis of Other Secondary Metabolites	Tyrosine metabolism // Isoquinoline alkaloid biosynthesis
C0000808	Gorai.001G080800.1	8557179	8558126	912	912	303								Y	Y	Y	2.8332	Up	1.57e-09	3.28e-09	3.27326	Up	5.65e-14	1.25e-13	2.87492	Up	9.06e-10	1.93e-09	4.11441	Up	1.25407e-28	3.24265e-28	5.44193	Up	3.9e-81	1.42e-80	3.62248	Up	1.01552e-18	2.31504e-18	PF10536						NA	NA	NA
C0000809	Gorai.001G080900.1	8573068	8574107	1040	210	69											2.84653	Up	0.281	0.34	1.91219	Up	0.517	0.573					1.90534	Up	0.519424	0.567399	1.93402	Up	0.509	0.55
C0000810	Gorai.001G081000.1	8591792	8593515	1724	750	249								Y	Y		1.7984	Up	3.02e-39	1.06e-38	1.93873	Up	9.99e-47	3.4e-46	1.18033	Up	1.98e-14	4.77e-14	1.37511	Up	2.58234e-20	5.9687e-20	1.37084	Up	5.1e-20	1.06e-19	1.27183	Up	8.97152e-17	1.97554e-16				AT1G67050.1			NA	NA	NA
C0000811	Gorai.001G081100.1	8594666	8602918	2180	1497	498								Y	Y		-0.462095	Down	1.59e-33	5.2e-33	0.121355	Up	0.000534	0.000852	-0.0429411	Down	0.234	0.291	1.02796	Up	2.22302e-258	1.65205e-257	1.20845	Up	0	0	1.40587	Up	0	0	PF00083,PF07690	PTHR11600	KOG0254	AT5G16150.1	plastidic GLC translocator	K08139	Environmental Information Processing// Cellular Processes	Membrane Transport// Cell Growth and Death	Transporters // Meiosis - yeast
C0000812	Gorai.001G081200.1	8603006	8607581	1384	828	275								Y			0.353469	Up	3.86e-08	7.73e-08	0.74978	Up	4.53e-35	1.37e-34	0.3989	Up	6.24e-10	1.34e-09	0.555518	Up	7.84336e-19	1.7688e-18	0.739385	Up	8.13e-34	2.02e-33	0.704144	Up	3.37886e-30	9.11083e-30	PF04116	PTHR11863	KOG0872	AT3G02580.1	sterol 1	K00227	Metabolism	Lipid Metabolism	Steroid biosynthesis
C0000813	Gorai.001G081300.1	8622657	8624057	1161	1161	386											0.506043	Up	0.461	0.525	-0.0486704	Down	0.975	0.979	0.506043	Up	0.484	0.549	2.26641	Up	0.138119	0.170118	3.6736	Up	0.0011	0.00157	2.3255	Up	0.124189	0.155882	PF02485			AT5G16170.1	Core-2/I-branching beta-1,6-N-acetylglucosaminyltransferase family protein		NA	NA	NA
C0000814	Gorai.001G081400.1	8625930	8626287	358	210	69																																			PF05183	PTHR23079		AT1G14790.1	RNA-dependent RNA polymerase 1	K11699	Genetic Information Processing	Replication and Repair	Chromosome
C0000815	Gorai.001G081500.1	8637194	8638445	1158	1158	385											0.502311	Up	0.461	0.527	0.502311	Up	0.483	0.547	0.502311	Up	0.484	0.552	0.502311	Up	0.480946	0.536272	3.29509	Up	0.00697	0.00946	1.58854	Up	0.373454	0.428172	PF02485			AT5G16170.1	Core-2/I-branching beta-1,6-N-acetylglucosaminyltransferase family protein		NA	NA	NA
C0000816	Gorai.001G081600.1	8651825	8654357	2533	1389	462								Y	Y		-0.476906	Down	0.355	0.418	-0.518156	Down	0.327	0.387	0.0323572	Up	0.949	0.965	1.26641	Up	0.00106855	0.00158731	1.68588	Up	2.93e-06	4.62e-06	1.00357	Up	0.0140913	0.0196927	PF00909	PTHR11730	KOG0682	AT1G64780.1	ammonium transporter 1;2	K03320	Unclassified	Cellular Processes and Signaling	Other ion-coupled transporters
C0000817	Gorai.001G081700.1	8655311	8658298	2422	1956	651								Y			0.328188	Up	1.59e-101	8.89e-101	-0.428501	Down	5.53e-130	3.02e-129	0.244146	Up	2.9e-54	1.19e-53	-0.500497	Down	9.72738e-173	5.70644e-172	-0.377951	Down	1.6e-102	6.55e-102	0.00698597	Up	0.672668	0.709403	PF07714,PF00069	PTHR23258	KOG1187	AT1G67000.1	Protein kinase superfamily protein	K13416	Metabolism// Environmental Information Processing// Organismal Systems	Enzyme Families// Signal Transduction// Environmental Adaptation	Protein kinases // Plant hormone signal transduction // Plant-pathogen interaction
C0000818	Gorai.001G081800.1	8660994	8664499	1219	723	240								Y	Y		0.678097	Up	1.93e-50	7.63e-50	1.00734	Up	1.47e-119	7.75e-119	0.849526	Up	4.47e-81	2.24e-80	1.03563	Up	9.82082e-128	4.87714e-127	0.953838	Up	8.8e-105	3.66e-104	0.777511	Up	1.3459e-65	5.08085e-65	PF03188	PTHR10106	KOG1619	AT5G38630.1	cytochrome B561-1	K08360	Unclassified	Cellular Processes and Signaling	Electron transfer carriers
C0000819	Gorai.001G081900.1	8693549	8696034	2399	1911	636								Y			-0.578283	Down	2.87e-06	5.32e-06	-0.894865	Down	1.25e-11	2.62e-11	-0.541025	Down	1.35e-05	2.46e-05	-0.538244	Down	1.43046e-05	2.3308e-05	0.368907	Up	0.00054	0.00078	-0.0895347	Down	0.440322	0.496008	PF08263,PF00560,PF00069,PF07714	PTHR23258	KOG1187	AT1G48480.1	receptor-like kinase 1	K13415	Metabolism// Environmental Information Processing	Enzyme Families// Signal Transduction	Protein kinases // Plant hormone signal transduction
C0000820	Gorai.001G082000.1	8697271	8701709	1876	1257	418								Y			0.450627	Up	1.88e-41	6.76e-41	0.46595	Up	1.53e-43	5.07e-43	0.394853	Up	5.4e-31	1.73e-30	0.610183	Up	3.43944e-77	1.333e-76	0.738003	Up	5.81e-116	2.55e-115	0.516552	Up	3.88752e-53	1.32471e-52				AT1G67170.1			NA	NA	NA
C0000821	Gorai.001G082100.1	8703249	8703973	637	222	73								Y	Y	Y	0.16103	Up	0.208	0.26	1.95288	Up	1.07e-94	5.05e-94	2.07459	Up	4.2e-111	2.48e-110	3.46508	Up	0	0	3.50611	Up	0	0	3.28977	Up	0	0				AT3G19660.1			NA	NA	NA
C0000822	Gorai.001G082200.1	8708003	8710725	2723	2193	730								Y			-0.0515904	Down	3.8e-06	7.02e-06	-0.0272189	Down	0.0154	0.0222	-0.00404186	Down	0.718	0.757	-0.634584	Down	0	0	-0.960975	Down	0	0	-0.191404	Down	1.8275e-60	6.62833e-60	PF03639		KOG2254	AT5G15870.1	glycosyl hydrolase family 81 protein	K01180	Unclassified	Metabolism	Others
C0000823	Gorai.001G082300.1	8711392	8713351	1378	1125	374								Y	Y	Y	1.88967	Up	5.73e-169	4.3e-168	2.49125	Up	0	0	2.49427	Up	0	0	3.27121	Up	0	0	3.68049	Up	0	0	3.60896	Up	0	0	PF01370,PF01073	PTHR10366	KOG1502	AT5G14700.1	NAD(P)-binding Rossmann-fold superfamily protein	K09753	Metabolism	Biosynthesis of Other Secondary Metabolites	Phenylpropanoid biosynthesis
C0000824	Gorai.001G082400.1	8754863	8759440	1739	1026	341								Y			0.713695	Up	2.46e-117	1.49e-116	0.730777	Up	3.36e-121	1.78e-120	0.739452	Up	2.68e-124	1.69e-123	0.906662	Up	2.32628e-197	1.47715e-196	0.979989	Up	4.83e-234	3.21e-233	0.773468	Up	2.55834e-135	1.41781e-134	PF03661			AT3G02420.1			NA	NA	NA
C0000825	Gorai.001G082500.1	8762623	8769442	1610	1302	433								Y	Y		0.985624	Up	6e-304	6.51e-303	1.04716	Up	0	0	1.33281	Up	0	0	1.80397	Up	0	0	1.59624	Up	0	0	1.61027	Up	0	0	PF00135,PF07859	PTHR11559	KOG1515	AT5G15860.1	prenylcysteine methylesterase	K01066	Metabolism// Metabolism// Metabolism	Biosynthesis of Other Secondary Metabolites// Xenobiotics Biodegradation and Metabolism// Xenobiotics Biodegradation and Metabolism	Tropane, piperidine and pyridine alkaloid biosynthesis // Aminobenzoate degradation // Bisphenol degradation
C0000826	Gorai.001G082600.1	8769699	8770854	1156	480	159											0.00114168	Up	0.998	0.998	0.0790851	Up	0.682	0.723	-0.128107	Down	0.52	0.575	0.244875	Up	0.190662	0.230848	0.558121	Up	0.0017	0.0024	0.0941772	Up	0.626874	0.664675				AT5G37550.1			NA	NA	NA
C0000827	Gorai.001G082700.1	8771434	8776466	1796	1353	450								Y	Y		0.908862	Up	2.43e-26	7.23e-26	1.25224	Up	2.4e-53	8.66e-53	1.20474	Up	1.09e-48	4.26e-48	1.72956	Up	5.0882e-118	2.42253e-117	1.74039	Up	5.44e-119	2.42e-118	1.46333	Up	2.1235e-76	8.62847e-76	PF02765		KOG4757	AT5G06310.1	Nucleic acid-binding, OB-fold-like protein	K11109	Genetic Information Processing	Replication and Repair	DNA replication proteins
C0000828	Gorai.001G082800.1	8792647	8808976	2088	1683	560								Y			-0.0456458	Down	0.387	0.452	-0.104224	Down	0.0535	0.0726	-0.10326	Down	0.0559	0.0774	-0.0704599	Down	0.188665	0.228526	0.26788	Up	1.36e-07	2.24e-07	0.0608821	Up	0.250228	0.297002	PF00515	PTHR19959		AT5G37590.1	Tetratricopeptide repeat (TPR)-like superfamily protein	K10407	Cellular Processes	Cell Motility	Cytoskeleton proteins
C0000829	Gorai.001G082900.1	8811753	8815232	1196	669	222								Y	Y		-1.28791	Down	1.38e-53	5.59e-53	-1.00246	Down	1.6e-35	4.88e-35	-1.11361	Down	8.07e-42	2.94e-41	-0.49945	Down	1.31255e-11	2.57231e-11	-0.233666	Down	0.000975	0.00139	-0.0391506	Down	0.569814	0.612968				AT5G16550.1			NA	NA	NA
C0000830	Gorai.001G083000.1	8814087	8814566	436	282	93											-1.6993	Down	0.327	0.388	-1.63363	Down	0.354	0.415	-0.630608	Down	0.658	0.703	-3.12052	Down	0.115654	0.144288	0.973159	Up	0.359	0.405	0.74054	Up	0.505376	0.549046
C0000831	Gorai.001G083100.1	8815864	8819388	2562	1779	592								Y			0.0303504	Up	0.132	0.172	-0.202402	Down	1.48e-21	3.76e-21	-0.0933557	Down	7.47e-06	1.38e-05	0.0452489	Up	0.0259256	0.0349153	0.221935	Up	3.68e-29	8.65e-29	0.250356	Up	1.23287e-36	3.57878e-36	PF02990	PTHR10766	KOG1277	AT5G37310.1	Endomembrane protein 70 protein family		NA	NA	NA
C0000832	Gorai.001G083200.1	8822392	8823924	1533	1131	376								Y			-0.162958	Down	0.0369	0.052	0.200788	Up	0.00684	0.0101	0.168408	Up	0.0242	0.0349	0.225077	Up	0.00230282	0.00335695	0.4001	Up	2.71e-08	4.54e-08	0.266956	Up	0.00031024	0.000482802				AT3G03210.1			NA	NA	NA
C0000833	Gorai.001G083300.1	8825078	8826593	1435	804	267								Y	Y		0.0860747	Up	0.243	0.298	0.163929	Up	0.0256	0.0361	0.0211035	Up	0.78	0.813	0.30995	Up	1.47279e-05	2.39796e-05	1.0447	Up	3.24e-61	1.02e-60	0.779004	Up	1.27809e-31	3.50253e-31	PF03330,PF01357			AT3G03220.1	expansin A13		NA	NA	NA
C0000834	Gorai.001G083400.1	8827369	8831426	2857	2511	836								Y			0.163475	Up	1.85e-11	4.09e-11	-0.160505	Down	6.8e-10	1.37e-09	-0.107409	Down	3.11e-05	5.57e-05	0.341527	Up	1.37912e-46	4.27427e-46	-0.403076	Down	1.39e-49	3.98e-49	-0.652956	Down	1.89891e-115	9.63156e-115	PF00862,PF00534	PTHR12526	KOG0853	AT5G37180.1	sucrose synthase 5	K00695	Metabolism// Metabolism	Carbohydrate Metabolism// Glycan Biosynthesis and Metabolism	Starch and sucrose metabolism // Glycosyltransferases
C0000835	Gorai.001G083500.1	8832702	8833037	336	336	111											-1.28279	Down	0.461	0.524	-1.28279	Down	0.483	0.544	-0.0456453	Down	0.976	0.981	-1.28279	Down	0.480946	0.532923	-1.28279	Down	0.491	0.536	-1.28279	Down	0.50124	0.547511							NA	NA	NA
C0000836	Gorai.001G083600.1	8834222	8836505	920	645	214								Y	Y	Y	1.22762	Up	0.281	0.339									4.28643	Up	2.10968e-05	3.41118e-05									PF02798,PF00043	PTHR11260	KOG0867	AT5G17220.1	glutathione S-transferase phi 12	K00799	Metabolism// Metabolism// Metabolism	Metabolism of Other Amino Acids// Xenobiotics Biodegradation and Metabolism// Xenobiotics Biodegradation and Metabolism	Glutathione metabolism // Metabolism of xenobiotics by cytochrome P450 // Drug metabolism - cytochrome P450
C0000837	Gorai.001G083700.1	8837490	8839782	1839	1257	418								Y	Y		0.29229	Up	0.157	0.2	-1.7745	Down	2.47e-09	4.88e-09	-0.886948	Down	0.000513	0.000857	-1.19638	Down	8.61534e-06	1.4168e-05	-1.02684	Down	9.23e-05	0.000138	-0.778834	Down	0.00208762	0.00309691	PF00494		KOG1459	AT5G17230.1	PHYTOENE SYNTHASE	K02291	Metabolism// Metabolism	Metabolism of Terpenoids and Polyketides// Metabolism of Terpenoids and Polyketides	Prenyltransferases // Carotenoid biosynthesis
C0000838	Gorai.001G083800.1	8860830	8864109	1788	1182	393								Y			-0.533051	Down	8.42e-83	4.25e-82	-0.233074	Down	1.75e-18	4.24e-18	-0.423216	Down	1.48e-53	6.06e-53	0.189456	Up	1.62411e-14	3.38706e-14	0.349514	Up	1.38e-47	3.88e-47	0.683023	Up	7.63356e-196	5.3565e-195	PF01965,PF00117	PTHR11019	KOG2764	AT3G02720.1	Class I glutamine amidotransferase-like superfamily protein	K05520	Metabolism	Enzyme Families	Peptidases
C0000839	Gorai.001G083900.1	8864269	8869730	4258	3555	1184								Y			-0.122414	Down	8.13e-18	2.09e-17	-0.185299	Down	4.02e-37	1.25e-36	-0.11885	Down	1.52e-16	3.85e-16	-0.264873	Down	3.29812e-72	1.23627e-71	-0.302822	Down	1.08e-91	4.19e-91	-0.311348	Down	1.62947e-95	7.43319e-95	PF05063	PTHR13107	KOG2097	AT4G09980.1	Methyltransferase MT-A70 family protein	K05925	Unclassified	Metabolism	Others
C0000840	Gorai.001G084000.1	8874535	8879887	3010	1053	350								Y	Y	Y	-1.37732	Down	0	0	-2.09842	Down	0	0	-1.66188	Down	0	0	-2.26546	Down	0	0	-2.16394	Down	0	0	-1.99347	Down	0	0	PF01569	PTHR10165	KOG3030	AT3G02600.1	lipid phosphate phosphatase 3	K01080	Metabolism// Metabolism// Metabolism// Metabolism// Organismal Systems// Organismal Systems	Lipid Metabolism// Lipid Metabolism// Lipid Metabolism// Lipid Metabolism// Immune System// Digestive System	Glycerolipid metabolism // Glycerophospholipid metabolism // Ether lipid metabolism // Sphingolipid metabolism // Fc gamma R-mediated phagocytosis // Fat digestion and absorption
C0000841	Gorai.001G084100.1	8882470	8884422	1319	858	285								Y	Y	Y	-1.09009	Down	1.91e-09	3.98e-09	-2.05684	Down	2.65e-21	6.74e-21	-1.10386	Down	2.15e-09	4.53e-09	-1.56893	Down	3.59426e-15	7.59466e-15	-1.6118	Down	1.5e-15	2.92e-15	-2.03777	Down	1.23443e-20	2.90385e-20	PF00642	PTHR12547		AT1G66810.1	Zinc finger C-x8-C-x5-C-x3-H type family protein	K13056	Cellular Processes	Cell Growth and Death	Oocyte meiosis
C0000842	Gorai.001G084200.1	8943300	8947514	2213	1425	474											-0.554908	Down	0.276	0.335	1.25799	Up	0.000859	0.00135	1.26102	Up	0.000833	0.00137	0.281515	Up	0.532026	0.575477	-1.95284	Down	0.00353	0.00487	-1.24435	Down	0.0362758	0.0487005	PF01554	PTHR11206	KOG1347	AT1G66780.1	MATE efflux family protein	K03327	Unclassified	Cellular Processes and Signaling	Other ion-coupled transporters
C0000843	Gorai.001G084300.1	8964400	8966634	694	690	229								Y	Y	Y	-1.6379	Down	3.15e-05	5.58e-05	-1.48477	Down	0.000133	0.00022	-2.56921	Down	4.3e-08	8.66e-08	-0.186764	Down	0.544726	0.588001	1.25695	Up	2.04e-07	3.33e-07	1.5461	Up	2.15064e-11	4.22589e-11	PF01554	PTHR11206		AT2G04050.1	MATE efflux family protein	K14445	NA	NA	NA
C0000844	Gorai.001G084400.1	8990774	8991753	980	534	177								Y	Y	Y	-2.41156	Down	1.3e-259	1.27e-258	-3.80629	Down	0	0	-2.94129	Down	0	0	-4.22467	Down	0	0	-3.82721	Down	0	0	-1.67216	Down	1.44754e-153	8.71623e-153				AT3G03280.1			NA	NA	NA
C0000845	Gorai.001G084500.1	8999681	9003527	1014	1014	337											0.470627	Up	0.642	0.691	-1.68927	Down	0.0574	0.0774	-0.460683	Down	0.692	0.735	-2.05552	Down	0.20123	0.242446	-1.02684	Down	0.438	0.486	-0.996425	Down	0.45516	0.510643	PF03492			AT1G15125.1	S-adenosyl-L-methionine-dependent methyltransferases superfamily protein	K08241	Metabolism	Lipid Metabolism	alpha-Linolenic acid metabolism
C0000846	Gorai.001G084600.1	9005278	9009411	1431	1050	349								Y			0.0423469	Up	0.345	0.406	-0.297422	Down	5.72e-10	1.15e-09	-0.0895131	Down	0.0533	0.0739	0.140052	Up	0.00163202	0.00240064	0.124576	Up	0.00541	0.0074	-0.0493811	Down	0.287218	0.336028	PF06325,PF05175,PF08242,PF08241	PTHR12843	KOG1271	AT1G66680.1	S-adenosyl-L-methionine-dependent methyltransferases superfamily protein	K00568	Metabolism	Metabolism of Cofactors and Vitamins	Ubiquinone and other terpenoid-quinone biosynthesis
C0000847	Gorai.001G084700.1	9012852	9013615	678	387	128								Y	Y	Y	-0.0721073	Down	0.719	0.758	0.900448	Up	1.87e-07	3.47e-07	1.43057	Up	1.12e-19	3.02e-19	2.78412	Up	9.39638e-112	4.34396e-111	2.07982	Up	3.12e-49	8.94e-49	1.93408	Up	1.96115e-40	5.93234e-40							NA	NA	NA
C0000848	Gorai.001G084800.1	9030704	9031809	1106	1023	340											-0.437817	Down	0.54	0.602									0.620999	Up	0.264708	0.311039	1.64968	Up	0.0655	0.0821	-0.319907	Down	0.498762	0.555631	PF01873,PF02020	PTHR23001	KOG2767	AT1G77840.1	Translation initiation factor IF2/IF5	K03262	Genetic Information Processing// Genetic Information Processing	Translation// Translation	Translation factors // RNA transport
C0000849	Gorai.001G084900.1	9031916	9034680	1378	804	267											0.885664	Up	0.686	0.728	1.95133	Up	0.235	0.288	-0.0240573	Down	0.484	0.55	-0.0240573	Down	0.480946	0.533829	0.973159	Up	0.639	0.671	0.00357467	Up	0.998142	1	PF00097,PF12428	PTHR23012		AT2G01275.1	RING/FYVE/PHD zinc finger superfamily protein	K10658	Genetic Information Processing	Folding, Sorting and Degradation	Ubiquitin system
C0000850	Gorai.001G085000.1	9039777	9040601	640	399	132								Y	Y	Y	-1.36226	Down	2.85e-06	5.3e-06	-1.20914	Down	2.56e-05	4.37e-05	-0.185048	Down	0.441	0.509	1.86648	Up	1.31542e-28	3.399e-28	3.20299	Up	2.66e-128	1.24e-127	2.27921	Up	2.1396e-47	6.94141e-47	PF00234			AT4G33355.1	Bifunctional inhibitor/lipid-transfer protein/seed storage 2S albumin superfamily protein		NA	NA	NA
C0000851	Gorai.001G085100.1	9045851	9052008	342	342	113																																						AT4G33355.1	Bifunctional inhibitor/lipid-transfer protein/seed storage 2S albumin superfamily protein		NA	NA	NA
C0000852	Gorai.001G085200.1	9053969	9054277	309	309	102																																						AT2G18370.1	Bifunctional inhibitor/lipid-transfer protein/seed storage 2S albumin superfamily protein		NA	NA	NA
C0000853	Gorai.001G085300.1	9069322	9078654	1904	1440	479								Y	Y	Y	3.95761	Up	3.06e-39	1.07e-38	3.58993	Up	3.51e-28	9.83e-28	3.62421	Up	5.05e-29	1.57e-28	4.6246	Up	3.418e-67	1.24191e-66	4.77582	Up	2.22e-75	7.77e-75	4.53283	Up	1.24785e-61	4.5686e-61	PF03547		KOG2722	AT1G71090.1	Auxin efflux carrier family protein	K07088	Unclassified	Poorly Characterized	General function prediction only
C0000854	Gorai.001G085400.1	9115866	9116495	630	453	150								Y			0.380809	Up	7.37e-35	2.46e-34	-0.172704	Down	5.04e-07	9.22e-07	0.724819	Up	1.15e-133	7.59e-133	0.325283	Up	5.5572e-25	1.37083e-24	0.322286	Up	2.58e-24	5.71e-24	0.471752	Up	3.16388e-52	1.07e-51				AT2G01300.1			NA	NA	NA
C0000855	Gorai.001G085500.1	9128645	9132291	1439	411	136								Y			0.497879	Up	1.52e-08	3.09e-08	0.309123	Up	0.000763	0.00121	0.38988	Up	1.69e-05	3.05e-05	0.630371	Up	3.7655e-13	7.63249e-13	0.619522	Up	1.31e-12	2.41e-12	0.409505	Up	6.8236e-06	1.13958e-05				AT5G38060.1			NA	NA	NA
C0000856	Gorai.001G085600.1	9132654	9134884	843	843	280								Y			-0.371778	Down	1.47e-05	2.64e-05	-0.474643	Down	7.8e-08	1.47e-07	-0.311484	Down	0.00029	0.000492	0.0393393	Up	0.62678	0.666692	0.422795	Up	2.62e-08	4.39e-08	0.197678	Up	0.0127755	0.0179148	PF02223	PTHR10344	KOG3327	AT5G59440.3	P-loop containing nucleoside triphosphate hydrolases superfamily protein	K00943	Metabolism	Nucleotide Metabolism	Pyrimidine metabolism
C0000857	Gorai.001G085700.1	9135425	9137258	1165	957	318								Y			0.13156	Up	0.0662	0.0903	-0.101709	Down	0.177	0.221	-0.0670189	Down	0.371	0.437	0.467707	Up	7.0041e-12	1.38094e-11	0.670628	Up	3.76e-24	8.32e-24	0.520075	Up	2.49446e-14	5.23201e-14	PF09816	PTHR15970	KOG4795	AT1G71080.1	RNA polymerase II transcription elongation factor	K15186	Genetic Information Processing	Transcription	Transcription machinery
C0000858	Gorai.001G085800.1	9137259	9140424	1210	1101	366								Y			0.811447	Up	8.69e-118	5.27e-117	0.879278	Up	2.01e-138	1.14e-137	0.813937	Up	3.49e-116	2.11e-115	0.9885	Up	2.0779e-181	1.25384e-180	0.920757	Up	9.59e-153	4.93e-152	0.737597	Up	6.4828e-92	2.89317e-91	PF00574	PTHR10381	KOG0840	AT1G66670.1	CLP protease proteolytic subunit 3	K01358	Metabolism// Cellular Processes	Enzyme Families// Cell Growth and Death	Peptidases // Cell cycle - Caulobacter
C0000859	Gorai.001G085900.1	9141633	9145575	1811	1104	367								Y	Y		-0.182923	Down	0.138	0.178	0.462292	Up	3.54e-05	6e-05	0.368104	Up	0.0012	0.00195	0.941902	Up	4.93614e-20	1.13628e-19	1.25962	Up	4.72e-38	1.22e-37	0.842958	Up	1.34203e-15	2.89021e-15	PF00551,PF02911	PTHR11138	KOG3082	AT1G66520.1	formyltransferase, putative	K00604	Metabolism// Genetic Information Processing	Metabolism of Cofactors and Vitamins// Translation	One carbon pool by folate // Aminoacyl-tRNA biosynthesis
C0000860	Gorai.001G086000.1	9149284	9150619	661	450	149								Y	Y	Y	1.69907	Up	5.29e-40	1.88e-39	1.53275	Up	1.36e-30	3.92e-30	1.45935	Up	3.33e-27	1.01e-26	2.04189	Up	4.7797e-63	1.69068e-62	2.01755	Up	1.23e-60	3.89e-60	1.585	Up	1.04633e-32	2.9056e-32	PF00403	PTHR22814	KOG1603	AT5G17450.1	Heavy metal transport/detoxification superfamily protein	K07213	Organismal Systems	Digestive System	Mineral absorption
C0000861	Gorai.001G086100.1	9155268	9156272	831	552	183								Y	Y	Y	1.37843	Up	1.44e-36	4.89e-36	1.62079	Up	3.65e-53	1.32e-52	1.85113	Up	2.41e-74	1.15e-73	3.88218	Up	0	0	4.51306	Up	0	0	3.82897	Up	0	0	PF00403	PTHR22814	KOG1603	AT5G17450.1	Heavy metal transport/detoxification superfamily protein	K07213	Organismal Systems	Digestive System	Mineral absorption
C0000862	Gorai.001G086200.1	9195247	9204523	1221	1221	406								Y	Y	Y	0.62263	Up	0.421	0.488	0.825799	Up	0.268	0.321	0.176747	Up	0.837	0.865	2.2175	Up	0.00011066	0.000173518	2.94278	Up	4.81e-09	8.22e-09	2.00357	Up	0.000856908	0.00129979	PF00232	PTHR10353	KOG0626	AT3G18080.1	B-S glucosidase 44	K05350	Metabolism// Metabolism// Metabolism	Carbohydrate Metabolism// Metabolism of Other Amino Acids// Biosynthesis of Other Secondary Metabolites	Starch and sucrose metabolism // Cyanoamino acid metabolism // Phenylpropanoid biosynthesis
C0000863	Gorai.001G086300.1	9205229	9208247	1802	1494	497								Y	Y	Y	-0.382269	Down	0.00212	0.00337	0.376115	Up	0.000667	0.00106	0.261536	Up	0.0204	0.0298	1.23776	Up	1.03157e-38	2.96866e-38	2.22904	Up	1.32e-169	7.23e-169	1.32452	Up	1.25728e-44	3.97057e-44	PF00232	PTHR10353	KOG0626	AT3G18080.1	B-S glucosidase 44	K05350	Metabolism// Metabolism// Metabolism	Carbohydrate Metabolism// Metabolism of Other Amino Acids// Biosynthesis of Other Secondary Metabolites	Starch and sucrose metabolism // Cyanoamino acid metabolism // Phenylpropanoid biosynthesis
C0000864	Gorai.001G086400.1	9209432	9212191	1414	447	148								Y	Y		0.546274	Up	1.2e-13	2.8e-13	0.638493	Up	2.82e-18	6.8e-18	0.529083	Up	1.38e-12	3.2e-12	1.00215	Up	3.43448e-48	1.07913e-47	0.966081	Up	5.25e-44	1.43e-43	1.17846	Up	8.59848e-69	3.3173e-68				AT3G51500.1			NA	NA	NA
C0000865	Gorai.001G086500.1	9216344	9219596	2370	2139	712								Y	Y		1.21699	Up	3.52e-39	1.24e-38	0.794604	Up	3.49e-15	7.91e-15	0.949632	Up	4.49e-22	1.26e-21	1.00224	Up	6.82974e-25	1.68354e-24	1.86932	Up	1.01e-109	4.29e-109	0.940944	Up	2.41728e-21	5.74378e-21	PF00139,PF00069,PF07714	PTHR23258	KOG1187	AT5G06740.1	Concanavalin A-like lectin protein kinase family protein	K13416	Metabolism// Environmental Information Processing// Organismal Systems	Enzyme Families// Signal Transduction// Environmental Adaptation	Protein kinases // Plant hormone signal transduction // Plant-pathogen interaction
C0000866	Gorai.001G086600.1	9235782	9238893	1143	699	232								Y	Y	Y	2.92484	Up	0	0	2.81354	Up	0	0	2.71257	Up	0	0	2.9126	Up	0	0	2.35832	Up	0	0	1.94407	Up	0	0				AT1G66480.1	plastid movement impaired 2		NA	NA	NA
C0000867	Gorai.001G086700.1	9244195	9246619	1521	1110	369								Y	Y		1.12736	Up	2.67e-174	2.05e-173	1.22256	Up	2.07e-207	1.45e-206	0.812424	Up	1.25e-80	6.26e-80	1.63462	Up	0	0	1.39096	Up	4.61e-282	3.45e-281	0.605721	Up	5.7191e-42	1.75656e-41	PF05804,PF00514	PTHR23315		AT3G03440.1	ARM repeat superfamily protein	K08332	Cellular Processes	Transport and Catabolism	Regulation of autophagy
C0000868	Gorai.001G086800.1	9281988	9284287	1085	885	294								Y	Y	Y	-4.75819	Down	4.82e-27	1.45e-26	-3.88517	Down	3.71e-23	9.68e-23	-3.88215	Down	4.1e-23	1.18e-22	-6.52943	Down	1.10883e-31	2.97564e-31	-6.6707	Down	1.6e-29	3.77e-29	-4.31835	Down	2.95734e-24	7.35179e-24	PF00010			AT5G37800.1	RHD SIX-LIKE 1	K10863	Genetic Information Processing	Replication and Repair	DNA repair and recombination proteins
C0000869	Gorai.001G086900.1	9288066	9288314	249	249	82											-0.114336	Down	0.941	0.949	-0.0486704	Down	0.975	0.977	-1.71511	Down	0.484	0.547	-1.71511	Down	0.480946	0.531866	-1.71511	Down	0.491	0.535	-1.71511	Down	0.50124	0.546424	PF00036	PTHR10891		AT3G03430.1	Calcium-binding EF-hand family protein	K13448	Organismal Systems	Environmental Adaptation	Plant-pathogen interaction
C0000870	Gorai.001G087000.1	9288885	9292971	1839	1167	388								Y	Y	Y	-2.19646	Down	2.66e-219	2.35e-218	-2.81866	Down	1.29e-284	1.1e-283	-2.18463	Down	9.99e-212	8.56e-211	-1.49797	Down	4.18536e-127	2.07403e-126	-0.572431	Down	1.15e-26	2.63e-26	-0.893985	Down	1.5246e-55	5.29645e-55	PF00294	PTHR10584	KOG2855	AT1G66430.1	pfkB-like carbohydrate kinase family protein	K00847	Metabolism// Metabolism// Metabolism	Carbohydrate Metabolism// Carbohydrate Metabolism// Carbohydrate Metabolism	Fructose and mannose metabolism // Starch and sucrose metabolism // Amino sugar and nucleotide sugar metabolism
C0000871	Gorai.001G087100.1	9301813	9305285	635	465	154								Y	Y	Y	-2.08248	Down	0	0	-2.25691	Down	0	0	-1.01948	Down	0	0	-2.74222	Down	0	0	-2.8196	Down	0	0	-0.999216	Down	0	0	PF00036	PTHR10891	KOG0027	AT1G66400.1	calmodulin like 23	K13448	Organismal Systems	Environmental Adaptation	Plant-pathogen interaction
C0000872	Gorai.001G087200.1	9358315	9362986	744	744	247															0.0872798	Up	0.517	0.568	0.0903049	Up	0.516	0.571	0.0804303	Up	0.519424	0.562937	1.69407	Up	0.13	0.156	0.139525	Up	0.498762	0.549525	PF00249	PTHR10641	KOG0048	AT1G66370.1	myb domain protein 113	K09422	Genetic Information Processing	Transcription	Transcription factors
C0000873	Gorai.001G087300.1	9407837	9409210	942	942	313																																									NA	NA	NA
C0000874	Gorai.001G087400.1	9443193	9448317	1183	750	249											-1.12436	Down	0.221	0.275	-1.12436	Down	0.238	0.29	0.539317	Up	0.717	0.757	0.529443	Up	0.723912	0.755377	-1.12436	Down	0.243	0.283	-1.12436	Down	0.25093	0.296796	PF00249	PTHR10641		AT1G66370.1	myb domain protein 113	K09422	Genetic Information Processing	Transcription	Transcription factors
C0000875	Gorai.001G087500.1	9480980	9481093	114	114	37																																			PF02529			ATCG00600.1	PETG	K02640	Metabolism// Metabolism	Energy Metabolism// Energy Metabolism	Photosynthesis // Photosynthesis proteins
C0000876	Gorai.001G087600.1	9513795	9515811	1137	432	143											0.805886	Up	0.54	0.601									0.864702	Up	0.519424	0.568224	1.89338	Up	0.257	0.297	0.923796	Up	0.498762	0.554845
C0000877	Gorai.001G087700.1	9519119	9520012	735	735	244											0.039173	Up	0.54	0.599	0.104838	Up	0.517	0.572																							NA	NA	NA
C0000878	Gorai.001G087800.1	9536276	9536844	569	204	67																																			PF00393	PTHR11811		AT3G02360.1	6-phosphogluconate dehydrogenase family protein	K00033	Metabolism// Metabolism	Carbohydrate Metabolism// Metabolism of Other Amino Acids	Pentose phosphate pathway // Glutathione metabolism
C0000879	Gorai.001G087900.1	9543234	9543536	303	303	100											-2.57377	Down	0.00851	0.0128	-0.700747	Down	0.322	0.38	-1.50508	Down	0.0668	0.0913	-0.514952	Down	0.449606	0.504989	0.906044	Up	0.0898	0.111	0.544143	Up	0.34157	0.394256				AT4G31730.1	glutamine dumper 1		NA	NA	NA
C0000880	Gorai.001G088000.1	9546938	9547480	543	306	101											-0.666877	Down	0.167	0.212	-1.18617	Down	0.0275	0.0386	-0.598186	Down	0.217	0.272	-0.345027	Down	0.454608	0.510359	0.420618	Up	0.302	0.344	-0.368394	Down	0.434204	0.48953				AT4G31730.1	glutamine dumper 1		NA	NA	NA
C0000881	Gorai.001G088100.1	9552826	9556410	1893	1302	433								Y	Y		0.15445	Up	0.09	0.12	0.592795	Up	3.7e-12	7.87e-12	0.493547	Up	1.32e-08	2.71e-08	1.09365	Up	1.73895e-44	5.29319e-44	1.47066	Up	5.06e-89	1.93e-88	1.42684	Up	5.87602e-82	2.46883e-81	PF05007	PTHR12886	KOG3893	AT5G22130.1	mannosyltransferase family protein	K05284	Metabolism// Metabolism	Glycan Biosynthesis and Metabolism// Glycan Biosynthesis and Metabolism	Glycosyltransferases // Glycosylphosphatidylinositol(GPI)-anchor biosynthesis
C0000882	Gorai.001G088200.1	9556498	9557222	725	480	159								Y	Y	Y	1.00949	Up	7.3e-10	1.54e-09	1.8196	Up	9.18e-37	2.83e-36	1.16307	Up	5.35e-13	1.25e-12	1.77115	Up	2.00974e-34	5.55622e-34	2.60059	Up	2e-95	7.88e-95	1.83407	Up	5.36656e-37	1.56411e-36	PF01336			AT1G07130.1	Nucleic acid-binding, OB-fold-like protein		NA	NA	NA
C0000883	Gorai.001G088300.1	9561179	9566422	1805	1287	428								Y			-0.817955	Down	1.89e-92	1.01e-91	-0.0913542	Down	0.0108	0.0157	-0.34983	Down	1e-20	2.75e-20	0.178157	Up	1.83188e-07	3.19787e-07	0.490708	Up	1.85e-51	5.4e-51	0.361415	Up	2.9269e-27	7.60748e-27	PF04683		KOG1308	AT5G16620.1	hydroxyproline-rich glycoprotein family protein	K09560	Genetic Information Processing	Folding, Sorting and Degradation	Chaperones and folding catalysts
C0000884	Gorai.001G088400.1	9566735	9567625	807	549	182											0.693019	Up	0.469	0.53	-0.0486704	Down	0.959	0.971	-0.0456453	Down	0.961	0.974	-0.470557	Down	0.684896	0.719833	-0.441879	Down	0.706	0.734	0.588537	Up	0.546036	0.589645	PF05757			AT2G01918.1	PsbQ-like 3	K08901	Metabolism// Metabolism	Energy Metabolism// Energy Metabolism	Photosynthesis // Photosynthesis proteins
C0000885	Gorai.001G088500.1	9568870	9573829	3221	2952	983								Y			0.0149046	Up	0.689	0.73	-0.602915	Down	4.17e-47	1.42e-46	-0.449874	Down	2.52e-28	7.79e-28	-0.912156	Down	3.1864e-95	1.36137e-94	-0.473436	Down	9.42e-31	2.26e-30	-0.664616	Down	1.15743e-54	3.99201e-54	PF01841,PF03835,PF10403,PF10404,PF10405	PTHR12135	KOG2179	AT5G16630.1	DNA repair protein Rad4 family	K10838	Genetic Information Processing// Genetic Information Processing	Replication and Repair// Replication and Repair	Nucleotide excision repair // DNA repair and recombination proteins
C0000886	Gorai.001G088600.1	9573938	9575562	983	540	179								Y	Y		-0.602487	Down	1.29e-25	3.8e-25	-0.00557308	Down	0.915	0.934	-0.158856	Down	0.00327	0.00514	0.716406	Up	7.9498e-54	2.61745e-53	1.19402	Up	1.42e-170	7.79e-170	1.27967	Up	1.13414e-199	8.07296e-199	PF00538	PTHR11467		AT1G14900.1	high mobility group A	K11275	Genetic Information Processing	Replication and Repair	Chromosome
C0000887	Gorai.001G088700.1	9576583	9580756	1851	1296	431								Y	Y		0.627645	Up	2.75e-58	1.17e-57	1.1634	Up	3.31e-230	2.48e-229	1.08598	Up	1.98e-195	1.61e-194	1.58123	Up	0	0	1.42125	Up	0	0	1.3621	Up	0	0				AT1G66330.1	senescence-associated family protein		NA	NA	NA
C0000888	Gorai.001G088800.1	9592197	9594141	746	291	96								Y	Y	Y	-4.11434	Down	7.55e-05	0.000131	-1.24132	Down	0.053	0.0718	-5.49023	Down	1.16e-05	2.13e-05	-0.596088	Down	0.295118	0.342871	0.143084	Up	0.778	0.801	-0.411463	Down	0.46234	0.517926	PF02704			AT1G74670.1	Gibberellin-regulated family protein		NA	NA	NA
C0000889	Gorai.001G088900.1	9602033	9604342	1748	1506	501								Y	Y	Y	-1.19676	Down	1.95e-116	1.17e-115	1.06465	Up	1.57e-194	1.07e-193	0.893832	Up	8.09e-130	5.23e-129	2.36909	Up	0	0	2.74786	Up	0	0	2.27823	Up	0	0	PF00067	PTHR19383	KOG0156	AT4G37370.1	cytochrome P450, family 81, subfamily D, polypeptide 8	K00517	Metabolism// Metabolism// Metabolism// Metabolism// Metabolism	Metabolism of Terpenoids and Polyketides// Biosynthesis of Other Secondary Metabolites// Xenobiotics Biodegradation and Metabolism// Xenobiotics Biodegradation and Metabolism// Xenobiotics Biodegradation and Metabolism	Limonene and pinene degradation // Stilbenoid, diarylheptanoid and gingerol biosynthesis // Aminobenzoate degradation // Bisphenol degradation // Polycyclic aromatic hydrocarbon degradation
C0000890	Gorai.001G089000.1	9618655	9620814	1044	1044	347								Y	Y	Y	5.2607	Up	2.33e-21	6.4e-21	5.77151	Up	1.06e-30	3.07e-30	4.93163	Up	1.59e-16	4.02e-16	4.43633	Up	1.93607e-11	3.77758e-11	3.97316	Up	4.9e-08	8.16e-08	3.64743	Up	2.94296e-06	4.98497e-06	PF00067	PTHR19383	KOG0156	AT4G37370.1	cytochrome P450, family 81, subfamily D, polypeptide 8	K00517	Metabolism// Metabolism// Metabolism// Metabolism// Metabolism	Metabolism of Terpenoids and Polyketides// Biosynthesis of Other Secondary Metabolites// Xenobiotics Biodegradation and Metabolism// Xenobiotics Biodegradation and Metabolism// Xenobiotics Biodegradation and Metabolism	Limonene and pinene degradation // Stilbenoid, diarylheptanoid and gingerol biosynthesis // Aminobenzoate degradation // Bisphenol degradation // Polycyclic aromatic hydrocarbon degradation
C0000891	Gorai.001G089100.1	9633456	9635234	1586	981	326								Y	Y	Y	3.67203	Up	7.63e-238	7.08e-237	4.19498	Up	0	0	2.89436	Up	1.8e-110	1.06e-109	3.14823	Up	4.61028e-143	2.44127e-142	3.1592	Up	1.2e-143	5.98e-143	2.36389	Up	5.0495e-61	1.83994e-60	PF00067	PTHR19383		AT4G37370.1	cytochrome P450, family 81, subfamily D, polypeptide 8	K00517	Metabolism// Metabolism// Metabolism// Metabolism// Metabolism	Metabolism of Terpenoids and Polyketides// Biosynthesis of Other Secondary Metabolites// Xenobiotics Biodegradation and Metabolism// Xenobiotics Biodegradation and Metabolism// Xenobiotics Biodegradation and Metabolism	Limonene and pinene degradation // Stilbenoid, diarylheptanoid and gingerol biosynthesis // Aminobenzoate degradation // Bisphenol degradation // Polycyclic aromatic hydrocarbon degradation
C0000892	Gorai.001G089200.1	9635445	9638499	1944	1770	589											-0.561795	Down	0.0884	0.118	-0.540523	Down	0.105	0.136	-0.450036	Down	0.17	0.217	0.452627	Up	0.106738	0.134312	0.821156	Up	0.00187	0.00263	0.184147	Up	0.534534	0.578272	PF10151	PTHR13448	KOG4467	AT1G23170.2	Protein of unknown function DUF2359, transmembrane		NA	NA	NA
C0000893	Gorai.001G089300.1	9656330	9658909	1089	789	262								Y	Y		-1.15386	Down	1.52e-41	5.49e-41	0.0205369	Up	0.772	0.803	-0.388101	Down	3.15e-07	6.15e-07	0.116373	Up	0.093939	0.119055	0.638547	Up	1.32e-23	2.9e-23	0.238572	Up	0.000513284	0.00078881	PF02798	PTHR11260	KOG1422	AT5G16710.1	dehydroascorbate reductase 1	K05023	Environmental Information Processing	Signaling Molecules and Interaction	Ion channels
C0000894	Gorai.001G089400.1	9687665	9690202	2538	1647	548								Y	Y		0.600571	Up	1.61e-128	1.03e-127	0.692568	Up	3.87e-172	2.46e-171	0.576241	Up	4.8e-115	2.89e-114	1.36044	Up	0	0	1.7065	Up	0	0	1.64467	Up	0	0	PF12041,PF03514			AT2G01570.1	GRAS family transcription factor family protein	K14494	Environmental Information Processing	Signal Transduction	Plant hormone signal transduction
C0000895	Gorai.001G089500.1	9717470	9724205	1249	900	299								Y			-0.760448	Down	2.39e-50	9.46e-50	-0.543796	Down	7.17e-28	2e-27	-0.327558	Down	8.01e-12	1.81e-11	0.333496	Up	5.50622e-15	1.15914e-14	0.532406	Up	8.39e-38	2.16e-37	0.513524	Up	9.62958e-35	2.73582e-34		PTHR10343		AT5G39790.1	5\'-AMP-activated protein kinase-related		NA	NA	NA
C0000896	Gorai.001G089600.1	9729735	9732203	644	471	156											-0.851301	Down	0.433	0.499	-3.11745	Down	0.0282	0.0395	-0.367573	Down	0.715	0.757	-1.37745	Down	0.264536	0.311112	-2.34877	Down	0.119	0.145	-2.31835	Down	0.125815	0.156661							NA	NA	NA
C0000897	Gorai.001G089700.1	9757581	9759271	870	762	253											-1.6993	Down	0.0331	0.0468	-1.04867	Down	0.146	0.184	-0.630608	Down	0.345	0.41	-0.833128	Down	0.227958	0.272551	-0.611804	Down	0.36	0.406	0.225967	Up	0.6963	0.729697	PF00249			AT4G37180.1	Homeodomain-like superfamily protein	K14491	Environmental Information Processing	Signal Transduction	Plant hormone signal transduction
C0000898	Gorai.001G089800.1	9768181	9771442	810	810	269											-0.114336	Down	0.941	0.954	-0.0486704	Down	0.975	0.982	-0.0456453	Down	0.976	0.983	1.94448	Up	0.237312	0.281497	0.973159	Up	0.639	0.673	1.00357	Up	0.623142	0.665184	PF00249			AT4G37180.2	Homeodomain-like superfamily protein	K14491	Environmental Information Processing	Signal Transduction	Plant hormone signal transduction
C0000899	Gorai.001G089900.1	9813393	9815658	1017	672	223								Y			0.885664	Up	2.91e-06	5.39e-06	0.959994	Up	3.64e-07	6.69e-07	0.798484	Up	3.92e-05	6.99e-05	0.778894	Up	6.24592e-05	9.89428e-05	0.846047	Up	1.18e-05	1.83e-05	0.81836	Up	2.6935e-05	4.39704e-05	PF00097	PTHR22766		AT5G38895.3	RING/U-box superfamily protein	K02936	Genetic Information Processing// Genetic Information Processing	Translation// Translation	Ribosome // Ribosome
C0000900	Gorai.001G090000.1	9815475	9820965	1378	720	239								Y			0.121477	Up	0.525	0.586	-0.883247	Down	0.000111	0.000183	-0.539185	Down	0.0123	0.0183	-0.688462	Down	0.00179942	0.00264092	-0.659784	Down	0.00279	0.00389	-0.294949	Down	0.156903	0.192994	PF00319,PF01486	PTHR11945	KOG0014	AT5G60910.1	AGAMOUS-like 8	K09264	Genetic Information Processing	Transcription	Transcription factors
C0000901	Gorai.001G090100.1	9841357	9842696	824	630	209								Y	Y	Y	-3.60904	Down	0	0	-2.32814	Down	4.07e-297	3.53e-296	-1.85205	Down	3.23e-221	2.82e-220	-0.718591	Down	8.41098e-51	2.70468e-50	-1.27287	Down	2.43e-127	1.13e-126	-1.54572	Down	3.15816e-168	2.01497e-167	PF00249	PTHR10641		AT3G30210.1	myb domain protein 121	K09422	Genetic Information Processing	Transcription	Transcription factors
C0000902	Gorai.001G090200.1	9845659	9848268	1451	1095	364								Y	Y		1.49946	Up	0	0	1.70073	Up	0	0	1.6067	Up	0	0	1.22346	Up	0	0	0.766803	Up	8.48e-167	4.58e-166	0.38524	Up	5.70394e-38	1.67943e-37	PF03214			AT3G02230.1	reversibly glycosylated polypeptide 1	K13379	Metabolism	Glycan Biosynthesis and Metabolism	Glycosyltransferases
C0000903	Gorai.001G090300.1	9854839	9858452	2089	1482	493								Y	Y	Y	1.8525	Up	3.16e-05	5.59e-05	2.7773	Up	2.43e-13	5.3e-13	1.01849	Up	0.0511	0.0711	1.6945	Up	0.000239844	0.000369732	4.66855	Up	3.43e-69	1.15e-68	3.73397	Up	1.34179e-31	3.67591e-31	PF00067	PTHR19383	KOG0157	AT3G30180.1	brassinosteroid-6-oxidase 2	K12640	Metabolism// Metabolism	Metabolism of Terpenoids and Polyketides// Enzyme Families	Brassinosteroid biosynthesis // Cytochrome P450
C0000904	Gorai.001G090400.1	9883534	9885835	1902	1902	633											1.40923	Up	0.0133	0.0197	0.121255	Up	0.871	0.894	0.276283	Up	0.699	0.74	0.403912	Up	0.56048	0.603124	0.973159	Up	0.118	0.144	0.81093	Up	0.207876	0.251568	PF00069,PF07714	PTHR23258	KOG1187	AT3G51550.1	Malectin/receptor-like protein kinase family protein	K04733	Metabolism// Cellular Processes// Organismal Systems// Organismal Systems// Human Diseases// Human Diseases// Human Diseases// Human Diseases// Human Diseases// Human Diseases// Human Diseases	Enzyme Families// Cell Growth and Death// Immune System// Nervous System// Infectious Diseases// Infectious Diseases// Infectious Diseases// Infectious Diseases// Infectious Diseases// Infectious Diseases// Infectious Diseases	Protein kinases // Apoptosis // Toll-like receptor signaling pathway // Neurotrophin signaling pathway // Pertussis // Tuberculosis // Measles // Influenza A // Toxoplasmosis // Leishmaniasis // Chagas disease (American trypanosomiasis)
C0000905	Gorai.001G090500.1	9922524	9923708	543	543	180											0.475965	Up	0.54	0.601													0.563459	Up	0.509	0.551	0.593875	Up	0.498762	0.554613
C0000906	Gorai.001G090600.1	9924697	9925032	336	336	111								Y	Y	Y	1.53798	Up	1.28e-62	5.63e-62	1.5014	Up	5.4e-58	2.03e-57	1.25019	Up	1.84e-37	6.38e-37	2.49543	Up	6.18622e-222	4.20032e-221	2.66442	Up	2.24e-266	1.62e-265	3.1838	Up	0	0				AT3G29780.1	ralf-like 27		NA	NA	NA
C0000907	Gorai.001G090700.1	9926625	9927413	789	360	119								Y			0.331968	Up	4.08e-07	7.85e-07	0.796051	Up	9.19e-39	2.9e-38	0.25359	Up	0.00016	0.000275	0.349524	Up	1.16345e-07	2.04327e-07	0.609722	Up	6.28e-22	1.35e-21	0.780172	Up	1.55872e-36	4.51708e-36	PF07803			AT3G29780.1	ralf-like 27		NA	NA	NA
C0000908	Gorai.001G090800.1	9933011	9933542	532	360	119								Y	Y		0.825543	Up	0.000941	0.00153	0.95133	Up	0.000113	0.000188	0.643426	Up	0.0134	0.02	0.987982	Up	5.37486e-05	8.53827e-05	1.36968	Up	2.5e-09	4.29e-09	1.65565	Up	4.49726e-14	9.38272e-14				AT3G29780.1	ralf-like 27		NA	NA	NA
C0000909	Gorai.001G090900.1	9935560	9936434	875	384	127								Y	Y		0.164666	Up	0.0362	0.051	0.251477	Up	0.00131	0.00204	-0.00395937	Down	0.961	0.975	1.06825	Up	8.06438e-56	2.69337e-55	1.05758	Up	4.23e-54	1.26e-53	1.19372	Up	5.13914e-71	2.01277e-70				AT3G29780.1	ralf-like 27		NA	NA	NA
C0000910	Gorai.001G091000.1	9941860	9945101	572	498	165								Y	Y		0.693019	Up	0.000985	0.0016	0.425261	Up	0.056	0.0758	-0.171176	Down	0.487	0.548	1.32914	Up	2.56292e-12	5.09784e-12	1.31893	Up	5e-12	9.13e-12	1.29308	Up	1.94507e-11	3.8263e-11							NA	NA	NA
C0000911	Gorai.001G091100.1	9992269	9992838	570	357	118								Y	Y	Y	-0.731007	Down	0.126	0.164	0.427768	Up	0.282	0.337	0.18568	Up	0.656	0.702	2.43215	Up	1.95407e-18	4.38102e-18	3.14308	Up	1.04e-37	2.68e-37	1.09472	Up	0.00204478	0.00303492							NA	NA	NA
C0000912	Gorai.001G091200.1	10025729	10026294	566	414	137								Y	Y	Y	-1.21969	Down	3.31e-05	5.86e-05	-0.772153	Down	0.00507	0.0076	-0.414033	Down	0.11	0.146	0.627623	Up	0.0036807	0.00528692	2.37416	Up	5.58e-50	1.61e-49	0.748645	Up	0.000452564	0.000697977							NA	NA	NA
C0000913	Gorai.001G091300.1	10050527	10051300	774	420	139								Y	Y	Y	0.826771	Up	0.0186	0.0271	1.26167	Up	0.00012	0.000199	0.397961	Up	0.299	0.36	2.61351	Up	3.55236e-24	8.67257e-24	2.82116	Up	9.49e-30	2.25e-29	2.31391	Up	3.01102e-17	6.69251e-17
C0000914	Gorai.001G091400.1	10079172	10079595	424	339	112											-2.26997	Down	0.221	0.275	-1.04867	Down	0.6	0.649	-2.26997	Down	0.238	0.296	-2.26997	Down	0.235846	0.281398	-2.26997	Down	0.243	0.284	-2.26997	Down	0.25093	0.297641							NA	NA	NA
C0000915	Gorai.001G091500.1	10095720	10096333	614	294	97								Y	Y		-0.602129	Down	0.00276	0.00433	1.13433	Up	5.56e-14	1.23e-13	0.474829	Up	0.00503	0.00779	1.93261	Up	3.73452e-49	1.18329e-48	1.89729	Up	1.58e-46	4.41e-46	1.74879	Up	1.48358e-37	4.35149e-37							NA	NA	NA
C0000916	Gorai.001G091600.1	10129718	10130514	797	381	126								Y	Y	Y	1.75614	Up	6.62e-264	6.55e-263	2.03959	Up	0	0	1.11149	Up	2.62e-84	1.34e-83	0.645957	Up	1.48496e-25	3.69361e-25	0.594731	Up	2.26e-21	4.8e-21	0.919426	Up	7.48624e-54	2.56515e-53							NA	NA	NA
C0000917	Gorai.001G091700.1	10138774	10139562	789	333	110								Y	Y	Y	-2.51643	Down	8.69e-07	1.65e-06	-0.734562	Down	0.0536	0.0727	-1.67014	Down	0.000199	0.000341	-0.805542	Down	0.0363534	0.0482453	-0.712733	Down	0.0614	0.0772	-0.347898	Down	0.333488	0.385661							NA	NA	NA
C0000918	Gorai.001G091800.1	10144789	10145339	551	363	120								Y	Y		-1.08191	Down	2.65e-05	4.72e-05	-0.601211	Down	0.0122	0.0178	0.00271775	Up	0.991	0.992	-1.08869	Down	3.00368e-05	4.82424e-05	0.0372889	Up	0.864	0.882	0.158853	Up	0.454412	0.510102							NA	NA	NA
C0000919	Gorai.001G091900.1	10197811	10203222	1156	1005	334								Y	Y	Y	-2.91204	Down	4.88e-181	3.84e-180	-2.23599	Down	1.35e-130	7.38e-130	-2.00608	Down	9.4e-114	5.63e-113	-0.245993	Down	0.000164871	0.000256189	0.173047	Up	0.00459	0.0063	0.383256	Up	9.30972e-11	1.8043e-10	PF02365			AT2G43000.1	NAC domain containing protein 42		NA	NA	NA
C0000920	Gorai.001G092000.1	10228789	10231456	1789	1392	463								Y	Y	Y	2.67172	Up	0	0	2.99465	Up	0	0	3.42885	Up	0	0	4.35984	Up	0	0	3.97536	Up	0	0	3.97398	Up	0	0	PF00903	PTHR11959	KOG0638	AT1G06570.1	phytoene desaturation 1	K00457	Metabolism// Metabolism// Metabolism	Amino Acid Metabolism// Amino Acid Metabolism// Metabolism of Cofactors and Vitamins	Tyrosine metabolism // Phenylalanine metabolism // Ubiquinone and other terpenoid-quinone biosynthesis
C0000921	Gorai.001G092100.1	10242992	10244942	1951	1614	537								Y	Y		0.394236	Up	0	0	-0.00934505	Down	0.372	0.434	0.188862	Up	1.19e-77	5.81e-77	-1.12726	Down	0	0	-1.7002	Down	0	0	-0.594272	Down	0	0	PF00026	PTHR13683	KOG1339	AT3G59080.1	Eukaryotic aspartyl protease family protein	K00924	Unclassified	Cellular Processes and Signaling	Signal transduction mechanisms
C0000922	Gorai.001G092200.1	10272886	10276356	1381	702	233								Y	Y	Y	2.51571	Up	8.87e-19	2.32e-18	3.12887	Up	2.93e-34	8.8e-34	2.89295	Up	3.29e-27	1e-26	1.70191	Up	2.76508e-07	4.79787e-07	1.73059	Up	1.67e-07	2.75e-07	0.565454	Up	0.166196	0.203859	PF03188			AT4G18260.1	Cytochrome b561/ferric reductase transmembrane protein family		NA	NA	NA
C0000923	Gorai.001G092300.1	10276856	10280435	1340	570	189											1.32624	Up	0.0325	0.046	0.465903	Up	0.527	0.578	1.31692	Up	0.0354	0.0501	0.459053	Up	0.533522	0.576969	0.750766	Up	0.281	0.322	-0.218818	Down	0.794162	0.81998				AT2G42975.1			NA	NA	NA
C0000924	Gorai.001G092400.1	10281296	10284614	2243	1224	407								Y	Y	Y	-0.937031	Down	7.3e-38	2.52e-37	-2.05981	Down	1.67e-117	8.7e-117	-1.84884	Down	7.59e-102	4.28e-101	-3.63494	Down	2.89138e-216	1.93959e-215	-1.32129	Down	1.37e-62	4.38e-62	-1.76613	Down	7.80114e-94	3.52243e-93				AT5G50890.1	alpha/beta-Hydrolases superfamily protein		NA	NA	NA
C0000925	Gorai.001G092500.1	10292446	10298692	1701	1053	350											-0.215763	Down	0.0153	0.0225	-0.25004	Down	0.00574	0.00856	-0.213917	Down	0.0175	0.0256	-0.22082	Down	0.0140847	0.0193951	0.0802629	Up	0.35	0.396	-0.0893583	Down	0.314654	0.36531	PF06454			AT3G59090.1			NA	NA	NA
C0000926	Gorai.001G092600.1	10301164	10309340	1916	1440	479								Y			-0.365281	Down	8.93e-19	2.34e-18	0.0643868	Up	0.097	0.127	-0.108224	Down	0.00678	0.0104	0.267492	Up	8.68158e-13	1.74591e-12	0.657922	Up	3.08e-78	1.1e-77	0.506776	Up	1.99829e-44	6.29346e-44	PF07942	PTHR12303	KOG2798	AT2G32170.1	S-adenosyl-L-methionine-dependent methyltransferases superfamily protein		NA	NA	NA
C0000927	Gorai.001G092700.1	10311828	10318336	3241	2433	810								Y			0.0617611	Up	0.0131	0.0195	0.261898	Up	4.86e-27	1.34e-26	0.480493	Up	1.95e-93	1.05e-92	0.684454	Up	1.0956e-201	7.05929e-201	0.638139	Up	2.69e-171	1.48e-170	0.70717	Up	7.25766e-213	5.38094e-212		PTHR21551		AT3G22270.1	Topoisomerase II-associated protein PAT1	K12617	Genetic Information Processing	Folding, Sorting and Degradation	RNA degradation
C0000928	Gorai.001G092800.1	10320175	10321113	747	237	78								Y	Y		-1.3509	Down	0	0	-1.7265	Down	0	0	-1.11628	Down	0	0	-1.80894	Down	0	0	-1.82486	Down	0	0	-0.918177	Down	0	0				AT2G32190.1			NA	NA	NA
C0000929	Gorai.001G092900.1	10329088	10330172	1085	408	135								Y	Y		0.76959	Up	5.97e-61	2.59e-60	1.44368	Up	6.41e-259	5.15e-258	0.633066	Up	3.53e-39	1.25e-38	0.972347	Up	3.2665e-101	1.43804e-100	1.38358	Up	1.16e-231	7.64e-231	1.17736	Up	1.98149e-155	1.20193e-154	PF00467,PF01777	PTHR10497	KOG3418	AT4G15000.1	Ribosomal L27e protein family	K02901	Genetic Information Processing// Genetic Information Processing	Translation// Translation	Ribosome // Ribosome
C0000930	Gorai.001G093000.1	10336928	10340826	3172	2253	750								Y			0.346672	Up	1.53e-09	3.19e-09	0.134098	Up	0.0258	0.0363	0.154653	Up	0.00992	0.0149	0.00971248	Up	0.874702	0.894482	0.0823599	Up	0.176	0.21	0.0247717	Up	0.688724	0.72327	PF02892,PF04937,PF05699			AT4G15020.1	hAT transposon superfamily		NA	NA	NA
C0000931	Gorai.001G093100.1	10340987	10348861	4474	4122	1373								Y	Y		0.601949	Up	0	0	0.777517	Up	0	0	1.03688	Up	0	0	0.806288	Up	0	0	0.658236	Up	0	0	0.214094	Up	4.14452e-145	2.40919e-144			KOG0978	AT2G32240.1			NA	NA	NA
C0000932	Gorai.001G093200.1	10366818	10370951	1742	1185	394								Y	Y		0.561535	Up	7.88e-05	0.000137	0.851165	Up	4.67e-10	9.42e-10	0.820804	Up	2.32e-09	4.89e-09	1.04226	Up	2.94e-15	6.22438e-15	1.4611	Up	2.1e-32	5.13e-32	1.59147	Up	1.70433e-39	5.0975e-39	PF02485			AT1G10280.1	Core-2/I-branching beta-1,6-N-acetylglucosaminyltransferase family protein		NA	NA	NA
C0000933	Gorai.001G093300.1	10371021	10378349	3003	2193	730								Y	Y		0.647626	Up	8.86e-63	3.89e-62	1.29068	Up	1.48e-297	1.29e-296	1.08787	Up	1.34e-197	1.1e-196	1.14347	Up	6.17998e-223	4.21511e-222	1.21411	Up	4.51e-255	3.17e-254	1.18484	Up	1.9876e-238	1.5829e-237	PF01529	PTHR22883	KOG1311	AT4G15080.1	DHHC-type zinc finger family protein	K03062	Genetic Information Processing// Genetic Information Processing	Folding, Sorting and Degradation// Folding, Sorting and Degradation	Proteasome // Proteasome
C0000934	Gorai.001G093400.1	10392223	10393758	1536	600	199								Y	Y	Y	3.63902	Up	5.67e-272	5.71e-271	4.28693	Up	0	0	4.02065	Up	0	0	3.69682	Up	6.25132e-283	4.91384e-282	2.79807	Up	5.08e-117	2.24e-116	2.47668	Up	1.16894e-81	4.90298e-81	PF05678			AT3G22160.1	VQ motif-containing protein		NA	NA	NA
C0000935	Gorai.001G093500.1	10407576	10410665	1329	1101	366								Y	Y	Y	0.470627	Up	0.763	0.8	3.19926	Up	0.000164	0.00027	3.70924	Up	1.31e-06	2.49e-06	3.89868	Up	1.23098e-07	2.16066e-07	3.29509	Up	7.89e-05	0.000118	2.58854	Up	0.00728268	0.0104357	PF02535	PTHR11040	KOG1558	AT1G05300.1	zinc transporter 5 precursor	K14709	NA	NA	NA
C0000936	Gorai.001G093600.1	10411288	10416128	1276	1188	395								Y	Y	Y	-1.37631	Down	3.94e-19	1.04e-18	-2.88289	Down	1.73e-46	5.87e-46	-2.42735	Down	1.23e-38	4.31e-38	-2.1153	Down	5.2345e-33	1.42618e-32	0.691909	Up	2.7e-10	4.74e-10	0.618393	Up	2.9216e-08	5.29221e-08	PF01095			AT1G05310.1	Pectin lyase-like superfamily protein	K01051	Metabolism// Metabolism	Carbohydrate Metabolism// Carbohydrate Metabolism	Pentose and glucuronate interconversions // Starch and sucrose metabolism
C0000937	Gorai.001G093700.1	10429112	10432789	1971	1452	483								Y			0.752398	Up	6.81e-16	1.68e-15	0.256184	Up	0.0125	0.0181	0.50248	Up	3.22e-07	6.29e-07	0.322681	Up	0.00144229	0.00212979	0.643125	Up	2.36e-11	4.24e-11	0.09365	Up	0.378708	0.431748	PF02002	PTHR13097	KOG2593	AT1G03280.1	Transcription factor TFIIE, alpha subunit	K03136	Genetic Information Processing// Genetic Information Processing	Transcription// Transcription	Basal transcription factors // Transcription machinery
C0000938	Gorai.001G093800.1	10434475	10436198	980	624	207								Y	Y		0.359307	Up	1.58e-79	7.82e-79	0.914656	Up	0	0	0.351209	Up	3.06e-74	1.46e-73	0.979597	Up	0	0	1.38689	Up	0	0	0.953525	Up	0	0	PF01294	PTHR11722	KOG3295	AT3G49010.1	breast basic conserved 1	K02873	Genetic Information Processing// Genetic Information Processing	Translation// Translation	Ribosome // Ribosome
C0000939	Gorai.001G093900.1	10436964	10439553	1055	738	245								Y			0.0594315	Up	0.563	0.617	-0.119637	Down	0.262	0.317	-0.535696	Down	3.03e-06	5.67e-06	-0.297928	Down	0.00671338	0.00946384	-0.242198	Down	0.0269	0.0349	-0.714282	Down	2.2263e-09	4.16875e-09	PF07983			AT1G79480.1	Carbohydrate-binding X8 domain superfamily protein	K14489	Environmental Information Processing	Signal Transduction	Plant hormone signal transduction
C0000940	Gorai.001G094000.1	10443667	10445738	2072	1350	449								Y	Y	Y	0.688674	Up	0	0	1.91415	Up	0	0	1.4205	Up	0	0	2.76619	Up	0	0	3.10808	Up	0	0	2.20406	Up	0	0	PF00234			AT3G22142.1	Bifunctional inhibitor/lipid-transfer protein/seed storage 2S albumin superfamily protein	K03466	Genetic Information Processing	Replication and Repair	Chromosome
C0000941	Gorai.001G094100.1	10447859	10448323	465	201	66								Y	Y	Y	2.10806	Up	0.0122	0.0181	1.95133	Up	0.0253	0.0356	1.53932	Up	0.104	0.138	2.75183	Up	0.000225752	0.000348412	1.71012	Up	0.0621	0.078	1.22597	Up	0.22497	0.270166
C0000942	Gorai.001G094200.1	10448469	10449621	493	240	79											-0.302781	Down	0.315	0.376	-0.0195241	Down	0.945	0.96	-0.412428	Down	0.186	0.237	0.32977	Up	0.230014	0.274809	0.567902	Up	0.0317	0.041	0.116785	Up	0.684404	0.720527
C0000943	Gorai.001G094300.1	10451369	10453540	1825	1548	515								Y	Y		1.83932	Up	0	0	1.42887	Up	0	0	1.5242	Up	0	0	0.581349	Up	5.1619e-99	2.24957e-98	0.388441	Up	4.77e-42	1.28e-41	0.914926	Up	1.09689e-266	9.44201e-266	PF03106			AT1G62300.1	WRKY family transcription factor	K13424	Genetic Information Processing// Organismal Systems	Transcription// Environmental Adaptation	Transcription factors // Plant-pathogen interaction
C0000944	Gorai.001G094400.1	10462071	10465878	2469	2214	737								Y			-0.408895	Down	1.67e-36	5.66e-36	-0.780492	Down	1.83e-110	9.23e-110	-0.624208	Down	4.19e-75	2.01e-74	-0.721146	Down	9.6531e-97	4.16539e-96	-0.672775	Down	5.98e-85	2.22e-84	-0.721706	Down	8.3828e-95	3.80593e-94				AT1G05090.1	dentin sialophosphoprotein-related		NA	NA	NA
C0000945	Gorai.001G094500.1	10466944	10469230	1239	543	180								Y	Y	Y	-1.92178	Down	0	0	-2.60247	Down	0	0	-2.18509	Down	0	0	-3.03755	Down	0	0	-2.80011	Down	0	0	-2.38688	Down	0	0	PF06364			AT1G05070.1	Protein of unknown function (DUF1068)		NA	NA	NA
C0000946	Gorai.001G094600.1	10469087	10474433	2339	1992	663								Y	Y		-0.939117	Down	2.11e-34	6.99e-34	-1.29852	Down	1.43e-55	5.24e-55	-1.25221	Down	1.51e-52	6.11e-52	-1.4236	Down	7.03258e-64	2.49882e-63	0.277427	Up	1.16e-05	1.79e-05	-0.210119	Down	0.0023916	0.0035324	PF05786	PTHR13108	KOG2328	AT2G32590.1		K06676	Genetic Information Processing// Cellular Processes	Replication and Repair// Cell Growth and Death	Chromosome // Cell cycle - yeast
C0000947	Gorai.001G094700.1	10490093	10492212	2043	1611	536								Y	Y		0.512047	Up	6.28e-05	0.000109	-0.105814	Down	0.461	0.526	-0.147183	Down	0.309	0.372	-0.697626	Down	1.14612e-05	1.87483e-05	-0.647253	Down	4.43e-05	6.69e-05	-1.05357	Down	7.32798e-10	1.38855e-09	PF07649,PF03107	PTHR13871:SF2		AT5G40320.1	Cysteine/Histidine-rich C1 domain family protein		NA	NA	NA
C0000948	Gorai.001G094800.1	10513557	10515260	537	537	178																																			PF00069,PF07714	PTHR22986		AT2G42550.1	Protein kinase superfamily protein	K00924	Unclassified	Cellular Processes and Signaling	Signal transduction mechanisms
C0000949	Gorai.001G094900.1	10523209	10524127	816	816	271											1.88566	Up	0.258	0.315	2.53629	Up	0.078	0.103	2.53932	Up	0.0775	0.105	2.52944	Up	0.079144	0.101089	3.14308	Up	0.0128	0.017	1.58854	Up	0.373454	0.427548	PF07714,PF00069	PTHR22986	KOG0198	AT5G67080.1	mitogen-activated protein kinase kinase kinase 19	K11228	Metabolism// Environmental Information Processing	Enzyme Families// Signal Transduction	Protein kinases // MAPK signaling pathway - yeast
C0000950	Gorai.001G095000.1	10531739	10537015	2461	1695	564								Y	Y		-1.17258	Down	1.29e-29	3.99e-29	-0.605369	Down	2.11e-10	4.3e-10	-0.538877	Down	1.08e-08	2.23e-08	-0.335257	Down	0.000223404	0.000344896	0.202946	Up	0.0147	0.0195	0.0241849	Up	0.779162	0.806008				AT2G31340.1	embryo defective 1381		NA	NA	NA
C0000951	Gorai.001G095100.1	10537966	10540038	2073	2073	690															-1.39107	Down	0.517	0.569																	PF07651	PTHR22951		AT1G05020.1	ENTH/ANTH/VHS superfamily protein		NA	NA	NA
C0000952	Gorai.001G095200.1	10550254	10553140	1005	291	96								Y			-0.546162	Down	6.08e-150	4.25e-149	-0.342655	Down	5.85e-63	2.27e-62	-0.510198	Down	1.58e-129	1.02e-128	-0.127549	Down	9.33054e-11	1.79044e-10	-0.0545011	Down	0.00529	0.00723	0.267024	Up	7.81838e-47	2.52346e-46	PF11976,PF00240	PTHR10562	KOG1769	AT5G55160.1	small ubiquitin-like modifier 2	K12160	Genetic Information Processing// Genetic Information Processing	Translation// Folding, Sorting and Degradation	RNA transport // Ubiquitin system
C0000953	Gorai.001G095300.1	10558250	10560440	1756	1461	486								Y	Y		0.82806	Up	2.5e-21	6.85e-21	0.880394	Up	7.33e-24	1.93e-23	0.509873	Up	4.53e-08	9.13e-08	1.18086	Up	4.79896e-46	1.48056e-45	1.52371	Up	4.42e-84	1.63e-83	1.21971	Up	8.079e-49	2.65465e-48	PF00098			AT5G13920.1	GRF zinc finger / Zinc knuckle protein	K10569	Genetic Information Processing// Genetic Information Processing	Replication and Repair// Replication and Repair	Base excision repair // DNA repair and recombination proteins
C0000954	Gorai.001G095400.1	10560441	10567104	2826	2067	688								Y	Y	Y	1.62245	Up	1.77e-203	1.49e-202	1.91746	Up	0	1.77e-307	1.92459	Up	0	0	2.76983	Up	0	0	2.64194	Up	0	0	3.00914	Up	0	0				AT2G32970.2			NA	NA	NA
C0000955	Gorai.001G095500.1	10650139	10655186	1748	1563	520											-0.0915257	Down	0.475	0.535	-0.131471	Down	0.314	0.373	-0.0746743	Down	0.564	0.618	-0.457208	Down	0.000933776	0.00139165	0.120556	Up	0.338	0.382	-0.288489	Down	0.0334416	0.0450881	PF00860	PTHR11119	KOG1292	AT2G05760.1	Xanthine/uracil permease family protein	K14611	NA	NA	NA
C0000956	Gorai.001G095600.1	10658188	10664076	1333	1188	395								Y	Y	Y	-1.42246	Down	6.53e-05	0.000114	-3.16415	Down	7.84e-11	1.61e-10	-1.93873	Down	9.39e-07	1.8e-06	-3.75596	Down	2.27166e-12	4.52397e-12	-3.40535	Down	2.23e-11	4.01e-11	-3.37494	Down	3.71144e-11	7.25486e-11	PF00892	PTHR22911		AT2G05755.1	Nodulin MtN21 /EamA-like transporter family protein		NA	NA	NA
C0000957	Gorai.001G095700.1	10669541	10674411	2027	1536	511								Y	Y		-1.43626	Down	7.51e-19	1.97e-18	-0.854583	Down	8.59e-09	1.67e-08	-1.50363	Down	1.41e-19	3.8e-19	-0.1821	Down	0.167514	0.204078	0.987514	Up	8.11e-20	1.69e-19	0.217699	Up	0.080279	0.1033	PF00759	PTHR22298		AT2G32990.1	glycosyl hydrolase 9B8	K01179	Metabolism	Carbohydrate Metabolism	Starch and sucrose metabolism
C0000958	Gorai.001G095800.1	10678493	10681429	1873	1275	424								Y			0.494171	Up	3.85e-68	1.76e-67	0.487784	Up	5.71e-65	2.25e-64	0.521635	Up	8.23e-75	3.95e-74	0.620111	Up	7.93942e-109	3.61152e-108	0.592626	Up	9.17e-98	3.66e-97	0.451946	Up	1.83164e-54	6.30733e-54	PF08059,PF00789	PTHR23333	KOG2086	AT4G15410.1	serine/threonine protein phosphatase 2A 55 kDa regulatory subunit B prime gamma	K14012	Genetic Information Processing	Folding, Sorting and Degradation	Protein processing in endoplasmic reticulum
C0000959	Gorai.001G095900.1	10682656	10682877	222	222	73								Y	Y	Y	-0.221251	Down	0.49	0.55	-0.155586	Down	0.628	0.675	-3.43796	Down	1.49e-09	3.15e-09	-1.7474	Down	4.01704e-05	6.4214e-05	-1.41916	Down	0.000449	0.000651	-4.38874	Down	6.19632e-11	1.2059e-10							NA	NA	NA
C0000960	Gorai.001G096000.1	10704387	10708485	1824	1824	607								Y	Y		0.636819	Up	9.81e-235	9.04e-234	1.01711	Up	0	0	0.821351	Up	0	0	0.555405	Up	4.90486e-171	2.85318e-170	-0.059807	Down	0.00721	0.00977	-0.021424	Down	0.33514	0.387364	PF07714,PF00069	PTHR23258	KOG1187	AT3G21630.1	chitin elicitor receptor kinase 1	K13429	Metabolism// Organismal Systems	Enzyme Families// Environmental Adaptation	Protein kinases // Plant-pathogen interaction
C0000961	Gorai.001G096100.1	10711389	10712964	642	357	118								Y	Y		0.67163	Up	1.86e-31	5.92e-31	1.03729	Up	1.65e-80	7.2e-80	0.401313	Up	4.59e-11	1.02e-10	0.862636	Up	3.6268e-53	1.18868e-52	1.22401	Up	6.68e-118	2.96e-117	0.939103	Up	3.4903e-63	1.29485e-62	PF01667	PTHR11594	KOG1779	AT3G61110.1	ribosomal protein S27	K02978	Genetic Information Processing// Genetic Information Processing	Translation// Translation	Ribosome // Ribosome
C0000962	Gorai.001G096200.1	10723986	10724472	487	201	66								Y	Y		-0.514373	Down	7.99e-20	2.13e-19	-0.374453	Down	1.86e-11	3.89e-11	-0.445683	Down	2.96e-15	7.3e-15	-0.43538	Down	1.01474e-14	2.12532e-14	-0.853819	Down	8.55e-45	2.35e-44	-1.60663	Down	9.43172e-118	4.83783e-117		PTHR10209		AT1G05010.1	ethylene-forming enzyme	K05933	Metabolism	Amino Acid Metabolism	Cysteine and methionine metabolism
C0000963	Gorai.001G096300.1	10730549	10732036	1403	942	313								Y	Y		0.145296	Up	1.87e-06	3.5e-06	1.55897	Up	0	0	1.31603	Up	0	0	0.413692	Up	5.09798e-45	1.5585e-44	-0.848153	Down	4.18e-118	1.85e-117	-0.927426	Down	1.61384e-135	8.95809e-135	PF03171	PTHR10209	KOG0143	AT1G05010.1	ethylene-forming enzyme	K05933	Metabolism	Amino Acid Metabolism	Cysteine and methionine metabolism
C0000964	Gorai.001G096400.1	10752877	10754336	1375	942	313											-0.114336	Down	0.913	0.932	0.95133	Up	0.372	0.434	1.82882	Up	0.0408	0.0574	0.359518	Up	0.769038	0.79653	-1.6118	Down	0.363	0.409	-1.58139	Down	0.37655	0.430053	PF03171	PTHR10209	KOG0143	AT1G05010.1	ethylene-forming enzyme	K05933	Metabolism	Amino Acid Metabolism	Cysteine and methionine metabolism
C0000965	Gorai.001G096500.1	10757075	10760060	1358	642	213								Y			0.874025	Up	3.64e-33	1.19e-32	0.186181	Up	0.0247	0.0347	0.857117	Up	3.63e-31	1.17e-30	0.625769	Up	3.42666e-16	7.38073e-16	0.731096	Up	4.37e-22	9.39e-22	0.281559	Up	0.000614012	0.000939226	PF03162		KOG1572	AT1G05000.1	Phosphotyrosine protein phosphatases superfamily protein		NA	NA	NA
C0000966	Gorai.001G096600.1	10765791	10767276	591	591	196											-0.561795	Down	0.329	0.39	-0.0486704	Down	0.925	0.943	0.0474641	Up	0.931	0.95	0.738029	Up	0.11432	0.143164	0.821156	Up	0.0755	0.0938	0.851572	Up	0.0648078	0.0843719		PTHR10098		AT3G14110.3	Tetratricopeptide repeat (TPR)-like superfamily protein		NA	NA	NA
C0000967	Gorai.001G096700.1	10801938	10803973	1701	1701	566								Y	Y	Y	-1.11434	Down	0.0918	0.122	0.3139	Up	0.55	0.6	0.901887	Up	0.0554	0.0767	1.18152	Up	0.00821306	0.0115053	2.98598	Up	2.94e-20	6.14e-20	1.3255	Up	0.00252882	0.00372871	PF00072,PF00249	PTHR23283		AT2G25180.1	response regulator 12	K14491	Environmental Information Processing	Signal Transduction	Plant hormone signal transduction
C0000968	Gorai.001G096800.1	10804610	10808759	939	939	312											0.885664	Up	0.686	0.73	-0.0486704	Down	0.975	0.981	-0.0456453	Down	0.976	0.983	0.199872	Up	0.480946	0.537017	0.199872	Up	0.491	0.539	0.199872	Up	0.50124	0.551622				AT3G59120.1	Cysteine/Histidine-rich C1 domain family protein		NA	NA	NA
C0000969	Gorai.001G096900.1	10838014	10843009	1867	1422	473								Y			0.050499	Up	0.21	0.262	-0.0744388	Down	0.0734	0.0974	-0.110019	Down	0.00858	0.013	-0.268932	Down	3.81722e-10	7.21049e-10	-0.254788	Down	3.29e-09	5.64e-09	-0.513801	Down	7.84688e-30	2.1042e-29	PF00642	PTHR12620	KOG1677	AT1G04990.1	Zinc finger C-x8-C-x5-C-x3-H type family protein	K08852	Metabolism// Genetic Information Processing// Human Diseases	Enzyme Families// Folding, Sorting and Degradation// Neurodegenerative Diseases	Protein kinases // Protein processing in endoplasmic reticulum // Alzheimer's disease
C0000970	Gorai.001G097000.1	10843950	10849558	1564	798	265								Y			0.524446	Up	1.85e-19	4.91e-19	0.337325	Up	2.69e-08	5.14e-08	0.446628	Up	6.43e-14	1.53e-13	0.483592	Up	2.73284e-16	5.89548e-16	0.503225	Up	1.79e-17	3.6e-17	0.147549	Up	0.0196221	0.0270764	PF00782	PTHR10159	KOG1716	AT2G04550.1	indole-3-butyric acid response 5	K04459	Environmental Information Processing	Signal Transduction	MAPK signaling pathway
C0000971	Gorai.001G097100.1	10849636	10854203	2075	1320	439								Y			0.215639	Up	3.57e-07	6.88e-07	0.387429	Up	1.15e-20	2.89e-20	0.446919	Up	1.83e-27	5.58e-27	0.54191	Up	5.70164e-41	1.68109e-40	0.723143	Up	2.18e-75	7.63e-75	0.426244	Up	1.36295e-24	3.40388e-24	PF00642	PTHR12620	KOG1677	AT1G04990.1	Zinc finger C-x8-C-x5-C-x3-H type family protein	K08852	Metabolism// Genetic Information Processing// Human Diseases	Enzyme Families// Folding, Sorting and Degradation// Neurodegenerative Diseases	Protein kinases // Protein processing in endoplasmic reticulum // Alzheimer's disease
C0000972	Gorai.001G097200.1	10879504	10881424	1921	1455	484								Y			0.186755	Up	0.0267	0.0383	0.624289	Up	2.65e-15	6.03e-15	0.138126	Up	0.108	0.143	0.286949	Up	0.000599224	0.000903131	0.554487	Up	4.71e-12	8.6e-12	0.339589	Up	4.91378e-05	7.93653e-05	PF01535	PTHR10483		AT3G62470.1	Pentatricopeptide repeat (PPR) superfamily protein		NA	NA	NA
C0000973	Gorai.001G097300.1	10881721	10886333	1456	1173	390								Y	Y		-1.68236	Down	7.38e-68	3.37e-67	-0.857446	Down	6.27e-24	1.65e-23	-0.997241	Down	2.45e-30	7.79e-30	-0.262845	Down	0.000602086	0.000907246	0.527506	Up	4.11e-15	7.94e-15	0.212926	Up	0.00282402	0.00415123		PTHR12553		AT2G04530.1	Metallo-hydrolase/oxidoreductase superfamily protein	K00784	Genetic Information Processing	Translation	RNA transport
C0000974	Gorai.001G097400.1	10887955	10892767	2004	1605	534								Y			-0.282619	Down	1.36e-11	3.02e-11	0.0602432	Up	0.131	0.167	0.101436	Up	0.0104	0.0156	0.485156	Up	2.78796e-39	8.07626e-39	0.830962	Up	1.63e-124	7.45e-124	0.712385	Up	1.40478e-87	6.1139e-87	PF02969,PF07571	PTHR10221	KOG2549	AT1G04950.1	TATA BOX ASSOCIATED FACTOR II 59	K03131	Genetic Information Processing// Genetic Information Processing// Genetic Information Processing	Transcription// Transcription// Replication and Repair	Basal transcription factors // Transcription machinery // Chromosome
C0000975	Gorai.001G097500.1	10923936	10924999	1064	204	67								Y	Y		0.659389	Up	0.042	0.0588	1.22595	Up	3.45e-05	5.85e-05	0.392476	Up	0.253	0.311	1.27569	Up	1.34974e-05	2.20197e-05	0.925853	Up	0.0031	0.0043	-0.365659	Down	0.354494	0.407867
C0000976	Gorai.001G097600.1	10980149	10983791	1791	1197	398								Y			0.869399	Up	7.73e-39	2.71e-38	0.746619	Up	1.97e-27	5.45e-27	0.661249	Up	2.92e-21	8.11e-21	0.776575	Up	6.82776e-30	1.79565e-29	0.791867	Up	6.56e-31	1.57e-30	0.714427	Up	1.29108e-24	3.22532e-24	PF00566	PTHR22957	KOG2058	AT3G07890.1	Ypt/Rab-GAP domain of gyp1p superfamily protein	K11837	Metabolism// Genetic Information Processing	Enzyme Families// Folding, Sorting and Degradation	Peptidases // Ubiquitin system
C0000977	Gorai.001G097700.1	10984933	10989265	2236	1755	584								Y	Y		-0.134334	Down	0.0364	0.0513	0.479879	Up	2.15e-16	5.01e-16	0.353344	Up	3.34e-09	6.98e-09	0.743094	Up	1.68392e-40	4.94052e-40	1.06985	Up	8.15e-91	3.14e-90	1.09562	Up	3.99148e-95	1.81577e-94	PF00651	PTHR23230	KOG0511	AT2G04740.1	ankyrin repeat family protein	K10520	Genetic Information Processing	Folding, Sorting and Degradation	Ubiquitin system
C0000978	Gorai.001G097800.1	10989287	10994001	2546	1968	655								Y			0.435351	Up	1.02e-15	2.5e-15	0.532598	Up	5.1e-23	1.33e-22	0.440484	Up	9.11e-16	2.27e-15	0.0511317	Up	0.382406	0.435249	0.306602	Up	5.02e-08	8.36e-08	-0.0503056	Down	0.402954	0.4568	PF00307	PTHR19961	KOG0046	AT5G35700.1	fimbrin-like protein 2	K06115	Cellular Processes	Cell Motility	Cytoskeleton proteins
C0000979	Gorai.001G097900.1	10997431	11000003	1471	798	265								Y	Y		0.18692	Up	1.89e-09	3.95e-09	-0.0859592	Down	0.00912	0.0134	-0.723717	Down	5.12e-86	2.64e-85	-1.14289	Down	4.32164e-184	2.6247e-183	-0.295389	Down	7.38e-18	1.49e-17	-0.759026	Down	1.23345e-91	5.49832e-91	PF02469			AT2G04780.1	FASCICLIN-like arabinoogalactan 7		NA	NA	NA
C0000980	Gorai.001G098000.1	11007118	11010255	1055	630	209								Y	Y	Y	3.13359	Up	0.000245	0.000413	5.70622	Up	2.87e-29	8.14e-29	4.97672	Up	4.34e-17	1.11e-16	5.01057	Up	1.48194e-17	3.26746e-17	4.25856	Up	5.85e-10	1.02e-09	3.39589	Up	3.49958e-05	5.68984e-05	PF02115	PTHR10980	KOG3205	AT3G07880.1	Immunoglobulin E-set superfamily protein	K12462	Organismal Systems// Organismal Systems	Excretory System// Nervous System	Vasopressin-regulated water reabsorption // Neurotrophin signaling pathway
C0000981	Gorai.001G098100.1	11021038	11022611	1310	1263	420																																			PF00295			AT5G48140.1	Pectin lyase-like superfamily protein	K01213	Metabolism// Metabolism	Carbohydrate Metabolism// Carbohydrate Metabolism	Pentose and glucuronate interconversions // Starch and sucrose metabolism
C0000982	Gorai.001G098200.1	11040901	11044800	534	534	177											0.507664	Up	0.00105	0.00169	0.0405969	Up	0.812	0.839	0.0532081	Up	0.754	0.791	0.117812	Up	0.48171	0.531319	0.411036	Up	0.01	0.0134	0.529359	Up	0.000753848	0.00114714		PTHR20957		AT2G27790.1	RNA-binding (RRM/RBD/RNP motifs) family protein		NA	NA	NA
C0000983	Gorai.001G098300.1	11045443	11048787	2510	1434	477								Y			0.447817	Up	1.03e-27	3.11e-27	0.324391	Up	1.91e-14	4.27e-14	0.175534	Up	5.44e-05	9.62e-05	-0.0041137	Down	0.926492	0.942069	-0.187514	Down	5.41e-05	8.15e-05	-0.149214	Down	0.0012983	0.00194813	PF00076	PTHR10432	KOG4205	AT3G07810.1	RNA-binding (RRM/RBD/RNP motifs) family protein	K14411	Genetic Information Processing	Translation	mRNA surveillance pathway
C0000984	Gorai.001G098400.1	11052258	11061266	3713	2652	883								Y			0.160175	Up	0.000185	0.000315	0.186039	Up	1.6e-05	2.75e-05	0.184309	Up	1.95e-05	3.51e-05	0.330599	Up	3.5524e-15	7.50713e-15	0.652714	Up	4.3e-60	1.35e-59	0.626215	Up	1.87685e-54	6.46239e-54	PF06972	PTHR12758:SF5		AT3G07660.1	Kinase-related protein of unknown function (DUF1296)		NA	NA	NA
C0000985	Gorai.001G098500.1	11059629	11060170	542	375	124																							2.06884	Up	0.264708	0.310544	1.09752	Up	0.509	0.55
C0000986	Gorai.001G098600.1	11089609	11093105	2527	1014	337								Y			0.175726	Up	9.63e-15	2.32e-14	0.353407	Up	7.9e-57	2.93e-56	0.282886	Up	3.67e-36	1.25e-35	0.737696	Up	1.4157e-275	1.09637e-274	0.738601	Up	6.91e-274	5.07e-273	0.766929	Up	3.38792e-295	3.12142e-294	PF00076	PTHR10432	KOG4205	AT3G13224.2	RNA-binding (RRM/RBD/RNP motifs) family protein	K12741	Genetic Information Processing// Genetic Information Processing	Transcription// Transcription	Spliceosome // Spliceosome
C0000987	Gorai.001G098700.1	11095790	11101910	2761	2196	731								Y			-0.237191	Down	1.26e-59	5.4e-59	-0.377841	Down	2.61e-138	1.48e-137	-0.213396	Down	7.03e-48	2.72e-47	0.146819	Up	1.56644e-26	3.94049e-26	0.188	Up	1.31e-42	3.53e-42	0.150339	Up	2.95656e-27	7.68399e-27	PF00501	PTHR11968	KOG1180	AT2G04350.1	AMP-dependent synthetase and ligase family protein	K01897	Metabolism// Metabolism// Cellular Processes// Organismal Systems// Organismal Systems	Lipid Metabolism// Lipid Metabolism// Transport and Catabolism// Endocrine System// Endocrine System	Fatty acid metabolism // Lipid biosynthesis proteins // Peroxisome // Adipocytokine signaling pathway // PPAR signaling pathway
C0000988	Gorai.001G098800.1	11104145	11108367	1632	1233	410											-0.586404	Down	0.0835	0.112	-0.568045	Down	0.0972	0.127	-0.828054	Down	0.021	0.0306	-0.481785	Down	0.152537	0.187036	0.328254	Up	0.265	0.305	-0.293407	Down	0.37409	0.427979				AT4G25330.1			NA	NA	NA
C0000989	Gorai.001G098900.1	11148543	11149080	538	474	157											0.300702	Up	0.815	0.847	-1.63363	Down	0.354	0.415	-2.37133	Down	0.117	0.154	-2.37133	Down	0.115654	0.144423	-0.0268414	Down	0.98	0.988	-0.581388	Down	0.689824	0.7237	PF00646	PTHR22844:SF4		AT5G48170.1	F-box family protein	K14495	Environmental Information Processing	Signal Transduction	Plant hormone signal transduction
C0000990	Gorai.001G099000.1	11150987	11154318	2816	2052	683								Y			0.11297	Up	0.0099	0.0148	0.123008	Up	0.00538	0.00805	0.0938145	Up	0.0348	0.0493	0.421681	Up	8.50442e-24	2.0653e-23	0.406915	Up	5.64e-22	1.21e-21	0.388697	Up	6.86214e-20	1.59428e-19	PF00226,PF11926	PTHR11821		AT2G05250.1	DNAJ heat shock N-terminal domain-containing protein	K09518	Genetic Information Processing// Genetic Information Processing	Folding, Sorting and Degradation// Folding, Sorting and Degradation	Chaperones and folding catalysts // Protein processing in endoplasmic reticulum
C0000991	Gorai.001G099100.1	11157857	11161413	876	378	125								Y	Y		0.747085	Up	1.28e-38	4.48e-38	1.25065	Up	4.25e-122	2.26e-121	1.04299	Up	1.23e-79	6.07e-79	1.48154	Up	6.17044e-185	3.7581e-184	1.42573	Up	8.31e-167	4.49e-166	1.27771	Up	1.3328e-126	7.10065e-126	PF07647,PF00536			AT3G07760.1	Sterile alpha motif (SAM) domain-containing protein		NA	NA	NA
C0000992	Gorai.001G099200.1	11164249	11165029	781	357	118								Y	Y	Y	0.693019	Up	0.0858	0.115	1.15296	Up	0.00209	0.00321	1.30485	Up	0.000348	0.000587	2.68864	Up	3.35334e-21	7.85519e-21	4.36204	Up	5.88e-97	2.34e-96	2.99453	Up	2.19086e-28	5.7694e-28				AT4G16447.1			NA	NA	NA
C0000993	Gorai.001G099300.1	11166730	11174804	3038	2109	702								Y			-0.153545	Down	1.51e-06	2.85e-06	-0.0444947	Down	0.16	0.202	0.0461568	Up	0.139	0.18	0.120741	Up	8.69454e-05	0.000136948	0.533283	Up	1.29e-76	4.55e-76	0.28278	Up	8.009e-21	1.88967e-20	PF02225,PF04389,PF04253	PTHR10404	KOG2195	AT3G54720.1	Peptidase M28 family protein	K01301	Metabolism	Enzyme Families	Peptidases
C0000994	Gorai.001G099400.1	11177475	11180575	2285	1767	588								Y	Y		-1.12547	Down	0	0	-1.37173	Down	0	0	-1.15988	Down	0	0	-1.59309	Down	0	0	-1.83328	Down	0	0	-1.42201	Down	0	0	PF07227	PTHR21736		AT5G48160.1	Protein of unknown function (DUF1423)		NA	NA	NA
C0000995	Gorai.001G099500.1	11181160	11184608	2079	1689	562								Y	Y		-1.53947	Down	6.86e-20	1.83e-19	-0.769628	Down	2.7e-07	4.98e-07	-0.606662	Down	3.07e-05	5.5e-05	-0.0984057	Down	0.459058	0.51497	0.186034	Up	0.144	0.173	-0.189933	Down	0.164591	0.202063				AT4G12700.1			NA	NA	NA
C0000996	Gorai.001G099600.1	11185076	11186940	1290	453	150								Y	Y	Y	1.9635	Up	9.08e-93	4.86e-92	2.40064	Up	1.32e-157	7.99e-157	1.14087	Up	2.16e-24	6.31e-24	2.30759	Up	2.31414e-141	1.21572e-140	2.5904	Up	9.26e-195	5.51e-194	1.56219	Up	2.78672e-50	9.27307e-50	PF00097	PTHR22766		AT2G04240.1	RING/U-box superfamily protein	K13148	Genetic Information Processing	Transcription	Spliceosome
C0000997	Gorai.001G099700.1	11189054	11193404	2214	1200	399								Y	Y		1.88691	Up	0	0	1.58173	Up	0	0	1.64464	Up	0	0	0.989116	Up	4.7724e-108	2.1635e-107	1.27583	Up	3.41e-195	2.04e-194	1.56982	Up	0	0	PF06203			AT3G07650.1	CONSTANS-like 9	K12135	Organismal Systems	Environmental Adaptation	Circadian rhythm - plant
C0000998	Gorai.001G099800.1	11194121	11194972	806	786	261											0.175171	Up	0.802	0.836	0.366367	Up	0.577	0.627	-0.21557	Down	0.762	0.798	-0.640482	Down	0.408854	0.462476	0.610589	Up	0.33	0.374	1.08158	Up	0.0605096	0.0793075	PF00421			ATCG00680.1	photosystem II reaction center protein B	K02704	Metabolism// Metabolism	Energy Metabolism// Energy Metabolism	Photosynthesis // Photosynthesis proteins
C0000999	Gorai.001G099900.1	11196302	11196593	292	204	67											-0.583821	Down	0.115	0.151	0.103333	Up	0.759	0.792	-0.357589	Down	0.322	0.385	-0.470557	Down	0.20066	0.242096	0.012687	Up	0.971	0.982	-0.25946	Down	0.470046	0.525809	PF00574	PTHR10381		ATCG00670.1	plastid-encoded CLP P	K01358	Metabolism// Cellular Processes	Enzyme Families// Cell Growth and Death	Peptidases // Cell cycle - Caulobacter
C0001000	Gorai.001G100000.1	11215368	11219292	2449	1593	530								Y	Y		0.383312	Up	1.54e-16	3.85e-16	0.484295	Up	8.66e-26	2.35e-25	0.558962	Up	1.32e-34	4.42e-34	1.01322	Up	3.01708e-128	1.50155e-127	1.20652	Up	9.39e-192	5.54e-191	1.17025	Up	1.08238e-176	7.11177e-176				AT1G01150.1	Homeodomain-like protein with RING/FYVE/PHD-type zinc finger domain		NA	NA	NA
C0001001	Gorai.001G100100.1	11219406	11222143	2519	1968	655								Y	Y		-0.361325	Down	2.52e-06	4.68e-06	-0.938543	Down	7.55e-28	2.1e-27	-1.01043	Down	3.09e-31	9.93e-31	-0.479968	Down	1.34667e-09	2.50775e-09	-0.101929	Down	0.172	0.204	-0.77591	Down	3.30016e-20	7.71286e-20	PF02990	PTHR10766	KOG1278	AT4G12650.1	Endomembrane protein 70 protein family		NA	NA	NA
C0001002	Gorai.001G100200.1	11222156	11224903	1691	1356	451								Y			-0.105923	Down	0.496	0.556	-0.0486704	Down	0.755	0.788	0.375706	Up	0.00975	0.0147	0.480824	Up	0.000741428	0.00111116	0.921628	Up	3.65e-12	6.67e-12	0.912152	Up	8.15906e-12	1.61857e-11	PF00730,PF00633	PTHR10359	KOG2457	AT4G12740.1	HhH-GPD base excision DNA repair family protein	K03575	Genetic Information Processing// Genetic Information Processing	Replication and Repair// Replication and Repair	Base excision repair // DNA repair and recombination proteins
C0001003	Gorai.001G100300.1	11226496	11229638	1085	885	294								Y	Y		-1.34487	Down	1.33e-119	8.14e-119	-1.09506	Down	8.56e-85	3.82e-84	-1.08264	Down	3.55e-83	1.8e-82	-0.773086	Down	3.81952e-48	1.19946e-47	-0.094608	Down	0.046	0.0586	-0.131952	Down	0.00595556	0.00858521	PF03446,PF03807,PF02558	PTHR22981	KOG0409	AT3G25530.1	glyoxylate reductase 1	K00042	Metabolism	Carbohydrate Metabolism	Glyoxylate and dicarboxylate metabolism
C0001004	Gorai.001G100400.1	11232922	11233446	525	234	77								Y			0.0247285	Up	0.875	0.901	0.320563	Up	0.0303	0.0423	0.296747	Up	0.046	0.0643	-0.339313	Down	0.040337	0.0533417	-0.819246	Down	5.92e-06	9.25e-06	-0.962478	Down	2.47394e-07	4.35097e-07							NA	NA	NA
C0001005	Gorai.001G100500.1	11235619	11237929	698	207	68								Y			0.336579	Up	0.000279	0.000468	0.345458	Up	0.000218	0.000355	0.139194	Up	0.151	0.194	0.0766269	Up	0.433526	0.487958	0.426602	Up	3.94e-06	6.2e-06	0.416015	Up	7.8309e-06	1.30491e-05				AT3G07568.1			NA	NA	NA
C0001006	Gorai.001G100600.1	11236567	11237401	835	285	94											0.0783095	Up	0.892	0.915	-0.271063	Down	0.637	0.683	-0.15256	Down	0.785	0.818	0.30705	Up	0.559146	0.601895	-0.374765	Down	0.526	0.563	0.19622	Up	0.714906	0.747723
C0001007	Gorai.001G100700.1	11289280	11292367	3088	3057	1018	R-III	disease resistance family protein_LRR family protein	Orth20					Y	Y	Y	0.350455	Up	5.49e-08	1.09e-07	0.239455	Up	0.000312	0.000505	-0.139767	Down	0.0488	0.068	-2.30345	Down	1.20256e-111	5.55576e-111	-3.02516	Down	8.39e-149	4.25e-148	-1.85356	Down	1.12452e-82	4.742e-82	PF08263,PF00560	PTHR23258	KOG0472	AT2G34930.1	disease resistance family protein / LRR family protein	K13420	Metabolism// Organismal Systems	Enzyme Families// Environmental Adaptation	Protein kinases // Plant-pathogen interaction
C0001008	Gorai.001G100800.1	11295608	11298924	1286	813	270								Y			0.385163	Up	1.65e-37	5.67e-37	0.321487	Up	1.37e-25	3.71e-25	0.195077	Up	5.48e-10	1.18e-09	0.211107	Up	1.53757e-11	3.00682e-11	0.460498	Up	9.36e-53	2.76e-52	0.24209	Up	1.36566e-14	2.88118e-14	PF03029	PTHR21231	KOG1534	AT4G12790.1	P-loop containing nucleoside triphosphate hydrolases superfamily protein	K06883	Unclassified	Poorly Characterized	General function prediction only
C0001009	Gorai.001G100900.1	11308532	11312429	3660	3111	1036								Y	Y	Y	2.47399	Up	0	0	3.01435	Up	0	0	2.42912	Up	0	0	2.35291	Up	0	0	3.18755	Up	0	0	2.46657	Up	0	0	PF02181	PTHR23213		AT3G25500.1	formin homology 1	K04512	Environmental Information Processing	Signal Transduction	Wnt signaling pathway
C0001010	Gorai.001G101000.1	11314542	11317044	1218	1218	405											0.895438	Up	0.146	0.187	0.37614	Up	0.263	0.316																	PF00201	PTHR11926	KOG1192	AT2G43820.1	UDP-glucosyltransferase 74F2	K13691	Metabolism	Glycan Biosynthesis and Metabolism	Glycosyltransferases
C0001011	Gorai.001G101100.1	11317854	11322720	2229	1596	531								Y			-0.307546	Down	2.96e-86	1.53e-85	0.0399191	Up	0.00733	0.0108	0.0374985	Up	0.0118	0.0177	0.636135	Up	0	0	0.693545	Up	0	0	0.578208	Up	0	0	PF07899			AT5G48385.1	FRIGIDA-like protein		NA	NA	NA
C0001012	Gorai.001G101200.1	11323721	11324882	921	660	219											-0.239866	Down	0.69	0.73	0.688295	Up	0.194	0.241	-0.30868	Down	0.622	0.672	1.16687	Up	0.0161889	0.0221763	0.388196	Up	0.489	0.538	0.506075	Up	0.358014	0.41152	PF02605			AT4G12800.1	photosystem I subunit l	K02699	Metabolism// Metabolism	Energy Metabolism// Energy Metabolism	Photosynthesis // Photosynthesis proteins
C0001013	Gorai.001G101300.1	11332048	11332313	266	210	69											0.148699	Up	0.743	0.781	1.21436	Up	0.00105	0.00164	0.0918583	Up	0.841	0.869	-0.129521	Down	0.779298	0.804891	0.821156	Up	0.0394	0.0504	0.539628	Up	0.199545	0.242027		PTHR19376:SF1		ATCG00170.1	DNA-directed RNA polymerase family protein	K03046	Metabolism// Metabolism// Genetic Information Processing// Genetic Information Processing// Genetic Information Processing	Nucleotide Metabolism// Nucleotide Metabolism// Transcription// Transcription// Replication and Repair	Purine metabolism // Pyrimidine metabolism // RNA polymerase // Transcription machinery // DNA repair and recombination proteins
C0001014	Gorai.001G101400.1	11336612	11341936	1584	1584	528											-0.630715	Down	0.106	0.14	-1.63363	Down	0.354	0.415	-0.630715	Down	0.117	0.154	1.16687	Up	0.252326	0.29748	-0.0268414	Down	0.98	0.988	-1.58139	Down	0.37655	0.429897	PF00497,PF00060	PTHR18966		AT3G07520.1	glutamate receptor 1.4	K05387	Environmental Information Processing	Signaling Molecules and Interaction	Ion channels
C0001015	Gorai.001G101500.1	11345955	11351265	2016	2016	672											0.760134	Up	0.312	0.372	-0.0486704	Down	0.951	0.964	0.369392	Up	0.651	0.698	0.681446	Up	0.373808	0.426262	0.388196	Up	0.633	0.667	-0.581388	Down	0.551626	0.594605	PF01094,PF00497,PF00060	PTHR18966	KOG1052	AT5G48400.2	Glutamate receptor family protein	K05387	Environmental Information Processing	Signaling Molecules and Interaction	Ion channels
C0001016	Gorai.001G101600.1	11354710	11360102	1620	1620	540								Y	Y	Y	3.54752	Up	0	0	3.24883	Up	1.3e-241	9.99e-241	3.3065	Up	2.62e-255	2.52e-254	3.62863	Up	0	0	3.02233	Up	5.88e-192	3.47e-191	2.97029	Up	1.05597e-180	7.03717e-180	PF00497,PF00060	PTHR18966	KOG1052	AT3G07520.1	glutamate receptor 1.4	K05387	Environmental Information Processing	Signaling Molecules and Interaction	Ion channels
[truncated: 36,490 more rows]
[truncated: 5 more columns]
